# Supplementary material for: Devices for Self-Monitoring Sedentary Time or Physical Activity: A Scoping Review
Source: J Med Internet Res. 2016 May 4;18(5):e90. doi: 10.2196/jmir.5373 (PMC4871995; doi:10.2196/jmir.5373)
Supplement: Multimedia Appendix 2 [file jmir_v18i5e90_app2.xlsx]

## Sheet: Supp table 1 - all devices
Name	Manufacturer	Date Found	Debut Year.	Size	Weight	Battery	Battery Life	Placement	Sampling rate / Epoch Length	Data Storage	Sensor	Bandwidth	Accel Range	Accel Resolution	Accel Noise	Gyro range	Gyro Res	Gyro Noise	Magneto Range	Magneto Res	Magneto Noise	Heat Flux range	Heat Flux Resolution	Heat Flux Noise	Galvanic Skin Range	Galvanic Skin Resolution	Galvanic Skin Noise	Skin Temperature Range	Skin Temperature Resolution	Skin Temperature Noise	Interunit Synchro	Water	Interface	Wireless	Software for Data Processing	SDK	Outcomes (Measured)	Outcome (Calculated)	Available	Self-Monitoring	Cost	Website	Papers
9 DoF	Shimmer	2013-12-01	2012	5.3 x 3.2 x 2.5	22g	450mAh Lithium	-	Waist	0.5-50Hz	Micro-SD	Triaxial Accelerometer and Triaxial Gyroscope	-	± 1.5 or 6 g	800 mv/g @ 1.5g	-	± 500 º/s	16bit	2 mv/ º/s	± 4.5 Gauss	7 mGa 12 bit signed	-	-	-	-	-	-	-	-	-	-	-	Unsafe	Card Reader	Yes, BT	-	Yes	-	-	Y	NN	EUR249.00	http://www.shimmersensing.com/shop/shimmer3	Landmark: Loose et al 2012
Actical	MiniMitter Co, Sunriver, OR, USA	2013-02-01	2003	2.8 x 3.7 x 1.1cm	16g	CR2025 Lithium	-	Waist, ankle or wrist	32Hz	32MB - 194days	Triaxial Accelerometer	.035 - 3.5Hz	0.05 - 2g	0.02g (at 1g peak)	-	-	-	-	-	-	-	-	-	-	-	-	-	-	-	-	-	1m, 30mins	USB	No	Respironics Actiware 5	No	Activity Counts and Steps	Energy Expenditure and activity intensity level	N	NN	Price Available on Request	http://www.healthcare.philips.com/pwc_hc/main/homehealth/sleep/actical/	Landmark: Welk et al 2004 Esliger et al 2006
Actigraph 71256	Actigraph LLC Pensacola, FL	2013-02-01	2002	5.1 x 4.1 x 1.5 cm	45.5g	Lithium Polymer	-	Waist, or wrist	5s to 1 min	44days (@1 min epoch)	Uniaxial	-	-	-	-	-	-	-	-	-	-	-	-	-	-	-	-	-	-	-	-	-	USB	No	Actilife Software	No	Activity Counts and Steps	Energy Expenditure, activity intensity level	N	NN	-	-	Landmark: Rothney et al 2008
Actigraph 7164 (Formerly CSA and MTI)	Actigraph LLC Pensacola, FL	2013-02-01	1997	5.1 x 4.1 x 1.5 cm	45.5g	Lithium Polymer	-	Ankle, Waist, thigh or wrist	10Hz / 5s to 1 min	22days (at 1min epochs)	Uniaxial Accelerometer	0.25-2.5Hz	0.05-2.5G	-	-	-	-	-	-	-	-	-	-	-	-	-	-	-	-	-	-	-	USB	No	Actilife Software	No	Activity Counts and Steps	Energy Expenditure, activity intensity level	N	NN	-	-	Landmark: Swartz et al (2000) Recent: Cain et al (2013) Review: Reilly et al 2008
Actigraph GT1M	Actigraph LLC Pensacola, FL	2013-02-01	2006	3.8 x 3.7 x 1.8cm	27g	CR2025 Lithium Polymer	-	Waist, ankle or wrist	30Hz (1 s to several minutes)	378days (1min epochs)	Biaxial Accelerometer	0.25 - 2.5 Hz	0.05-2.5g	12bit	-	-	-	-	-	-	-	-	-	-	-	-	-	-	-	-	-	1m, 30mins	USB	No	Actilife Software	No	Activity counts and steps	Energy Expenditure, activity intensity level.	N	NN	-	-	Landmark: Kozey et al (2010) Recent: Lee et al (2013) Review: Murphy et al 2009
Actigraph GT2M	Actigraph LLC Pensacola, FL	2013-02-01	2011	3.8 x 3.7 x 1.8cm	27g	CR2025 Lithium	-	Waist, ankle or wrist	2 s to several minutes	-	Uniaxial	-	0.05-2.5g	12bit	-	-	-	-	-	-	-	-	-	-	-	-	-	-	-	-	-	-	USB	No	Actilife Software	No	Activity counts and steps	Energy Expenditure, activity intensity level.	N	NN	-	-	-
Actigraph GT3X	Actigraph LLC Pensacola, FL	2013-02-01	2009	4.6 x 3.3 x 1.5cm	19g	Rechargeable Lithium Polymer	31days	Waist, Ankle, or wrist	Raw Acceleration (30-100Hz)	39 days at 30Hz	Triaxial Accelerometer, Ambient Light Photodiode,	0.25 - 2.5 Hz	±6g	12bit (2.93mg)	-	-	-	-	-	-	-	-	-	-	-	-	-	-	-	-	-	1m, 30mins	USB	No	Actilife Software	No	Counts, Vector Magnitude Unit, Steps	Energy Expenditure Activity Intensity level.	N	NN	-	www.theactigraph.com	Landmark: Saski et al (2011) Recent: Kaminsky et al (2012) Review: Yang et al (2010)
Actigraph GT3X+	Actigraph LLC Pensacola, FL	2013-02-01	2011	4.6 x 3.3 x 1.5cm	19g	Rechargeable Lithium Polymer	31days	Ankle, Waist, thigh or wrist	30-100Hz	39 days at 30Hz	Triaxial Accelerometer, Ambient Light Photodiode, and inclinometer	0.25 - 2.5 Hz	±6g	12bit (2.93mg)	-	-	-	-	-	-	-	-	-	-	-	-	-	-	-	-	-	1m, 30mins	USB	No	Actilife Software	No	Vector Magnitude	Energy Expenditure activity intensity level, body position and amount of sleep	N	NN	-	www.actigraphcorp.com	-
Actigraph Link	Actigraph LLC, Pensacola, FL	2014-05-01	2014	3.5 x 3.5 x 1cm	14g	-	16 days (wireless disabled, 30Hz sample rate, gyro disabled, sleep mode)	Wrist, waist	30-100Hz	240 days/4GB	Triaxial Accelerometer, Gyroscope, Magnetometer	-	±8g	-	-	± 2000 deg/sec	-	-	± 4800 micro-Tesla	-	-	-	-	-	-	-	-	-	-	-	-	1m, 30mins	USB	Yes, BLE	Actilife Software	No	-	Energy Expenditure, activity intensity level, body position and amount of sleep	N	YPI	-	http://www.actigraphcorp.com/actigraph-link-coming-soon/	-
Actigraph wGT3X+	Actigraph LLC, Pensacola, FL	2013-05-01	2012	4.6 x 3.3 x 1.5cm	19g	Rechargeable Lithium Polymer	31 Days	Ankle, Waist, thigh or wrist	30-100Hz	40 days at 30Hz	Triaxial Accelerometer , Ambient Light Photodiode and inclinometer	0.25-2.5Hz	±6g	12bit (2.93mg)	-	-	-	-	-	-	-	-	-	-	-	-	-	-	-	-	-	1m, 30mins	USB	Yes, ANT	Actilife Software	No	Vector Magnitude	Energy Expenditure, activity intensity level, body position and amount of sleep	N	YPI	-	www.actigraphcorp.com	-
Actigraph wGT3X+BT	Actigraph LLC, Pensacola, FL	2013-10-01	2013	4.6 x 3.3 x 1.5cm	19g	Rechargeable Lithium Polymer	25 days (wireless disabled, 30 Hz sample rate)	Ankle, Waist, thigh or wrist	30-100Hz	120 days at 30Hz	Triaxial Accelerometer , Ambient Light Photodiode and inclinometer	-	±8g	-	-	-	-	-	-	-	-	-	-	-	-	-	-	-	-	-	-	1m, 30mins	USB	Yes, BLE	Actilife Software	No	Vector Magnitude	Energy Expenditure, activity intensity level, body position and amount of sleep	N	YPI	$225.00	http://www.actigraphcorp.com/products/wgt3x-bt-monitor/	-
Actiheart	MiniMitter, Sunriver, OR, USA	2013-02-01	2003	0.5 x 1.1 x 2.2cm (clip) +10cm (wire)	10g	Rechargeable Lithium	21 days	3rd intercostal space (clip) + 2 ECG electrodes(chest)	32Hz (15s to 1 min)	512KB 1day @ 1min epochs	Uniaxial accelerometer and heart rate sensing	1-7Hz	±2.5g	8bit (0.02g)	-	-	-	-	-	-	-	-	-	-	-	-	-	-	-	-	-	Yes	USB/ Multi reader	No	Actiheart PC Software	No	Acceleration, HR, HR variability, ECG Amplitude.	Energy Expenditure	Y	NN	-	www.camntech.com/products/actiheart/	Recent: Spierer et al (2011)
ActiReg	Premed AS, Oslo, Norway	2013-02-01	2004	8.5 x 5.6 x 2.1cm	82g	-	-	Waist (storage unit) + chest and right thigh	1s to min	30days	Biaxial accelerometer, Biaxial Position sensor	-	-	-	-	-	-	-	-	-	-	-	-	-	-	-	-	-	-	-	-	-	USB	No	ActiCalc	No	Body position and movement	Activity Intensity level and Energy Expenditure	N	NN	-	-	Landmark Hustvedt et al 2004 Recent: Plasqui et al 2007
Actitrac	IM Systems, Baltimore, MD, USA	2013-12-01	2001	5.6 x 3.8 x 1.3cm	34g	-	88days	Wrist	40Hz (2secs-2mins)	36 hours (2secs) 90days (2mins)	Biaxial accelerometer and Lux	-	-	-	-	-	-	-	-	-	-	-	-	-	-	-	-	-	-	-	-	-	USB	No	Custom Software from the manufacturer	No	-	-	Y	NN	-	http://www.imsystems.net/actitrac/actitrac.htm	Landmark: Welk et al 2003
Actitrainer	Actigraph LLC, Pensacola, FL	2013-12-01	2008	8.56 x 3.81 x 1.52cm	48g	400mAh Lithium Ion Rechargeable	7days	-	-	64 days	-	-	-	-	-	-	-	-	-	-	-	-	-	-	-	-	-	-	-	-	-	-	USB	No	Actitrainer Virtual Trainer	No	-	-	Y	NN	-	http://www.actigraphcorp.com/support/devices/actitrainer/	Landmark: Neuls et al 2009
Activ8	VitaMove, Veldhoven, Netherlands	2013-05-01	2012	3.4 x 3.0 x 1.0cm	20g	-	50days	Trouser Pocket	12.5Hz	1-5days	Triaxial accelerometer	-	-	-	-	-	-	-	-	-	-	-	-	-	-	-	-	-	-	-	-	-	USB	No	PC Application	No	-	Posture and movement recognition (lying, sitting standing, walking, cycling, running) and energy expenditure	Y	YND	EUR99.00	http://www.vitamove.nl/products/activ8/	-
Activity Style Pro HJA-350IT	Omron HealthCare, Kyoto Japan	2013-02-01	2011	7.4 x 4.6 x 3.4cm	60g	CR2032 Lithium	-	Waist	-	41 days	-	-	-	-	-	-	-	-	-	-	-	-	-	-	-	-	-	-	-	-	-	-	USB	-	-	-	Vector Magnitude	Steps, aerobic steps, energy expenditure distance	Y	YPA	$29.99	www.omronhealthcare.com	Landmark: Ohkawara et al (2011)
ActivPAL VT	PAL Technologies Ltd, Glasgow, UK	2013-05-01	2013	5 x 3.5 x 0.7cm	15g	Rechargeable Lithium	10days	Midline of the anterior aspect of the thigh	20Hz (1s to 1min)	16MB (10days)	Triaxial accelerometer	-	±2g	8bit	-	-	-	-	-	-	-	-	-	-	-	-	-	-	-	-	-	IP52	Micro USB	No	activPAL Software	No	-	Time spent in sedentary, upright and stepping activities, step counts, stepping cadence, activity score	Y	YND	Price Available on Request	www.paltechnologies.com	-
ActivPAL3	PAL Technologies Ltd, Glasgow, UK	2013-02-01	2005	5 x 3.5 x 0.7cm	15g	Rechargeable Lithium	10days	Midline of the anterior aspect of the thigh	20Hz (1s to 1min)	16MB (10days)	Triaxial accelerometer	-	±2g	8bit	-	-	-	-	-	-	-	-	-	-	-	-	-	-	-	-	-	-	Micro USB	No	activPAL Software	No	Time spent in sedentary, upright and stepping activities, step counts, stepping cadence, activity score	-	Y	NN	-	www.paltechnologies.com	Landmark: Grant et al (2006) Recent: Kozey-Keadle et al (2011) Review: Kowalski et al (2012)
ActiWatch 2	MiniMitter Co, Sunriver, OR, USA/ Philips Respironics	2013-02-01	2009	4.4 x 2.3 x 1cm	16.1	Rechargeable Lithium	30days @ 1 min epochs	Wrist of the dominant hand	32Hz (15s to 1min)	30days (1 Min epochs)	Uniaxial accelerometer and Lux sensor	-	-	-	-	-	-	-	-	-	-	-	-	-	-	-	-	-	-	-	-	1m, 30mins	USB	No	Actiware	No	Activity Counts	Energy Expenditure	Y	NN	-	http://www.healthcare.philips.com/main/homehealth/sleep/actiwatch/default.wpd	Landmark: Chen et al (2003) Recent: Gironda et al (2007) Review: Murphy et al (2009)
Adidas Fit Smart	Adidas International Trading	2014-10-01	2014	3.4 x 1.2 x (1.8 or 2.0)cm	47/50g	200mAh Lithium ion	5 days	Wrist	-	up to 10 hours workout data	Accelerometer, Mio Continuous optical heart rate	-	-	-	-	-	-	-	-	-	-	-	-	-	-	-	-	-	-	-	-	-	USB	Yes, BLE	Adidas MiCoach train and run app	No	-	Heart rate, calories, pace/speed, distance and stride rate	Y	YPA	145	http://micoach.adidas.com/fitsmart/	-
Amiigo	Amiigo, Inc.	2013-05-01	2013	One size – Micro Adjustable	-	Lithium Polymer Battery	3 days	Wrist and shoe clip	-	6 days	Triaxial Accelerometer, pulse oximeter, temperature sensor	-	-	-	-	-	-	-	-	-	-	-	-	-	-	-	-	-	-	-	-	Waterproof	BLE	Yes, BT	Manufacturer App	No	-	Activity Recognition, resting heart rate, calories burned, step counting, exercise tracking, sleep tracking.	Y	YPA	$179.00	https://amiigo.com/	-
AMP-331	Activity Monitoring Pod, Dynastream Innovations Inc., AB, Canada	2013-05-01	2004	7.13 x 2.4 x 3.75cm	50g	-	-	Right ankle (directly over the Achilles Tendon)	1min Epochs	28 Hours ( 1 min epochs), 3.5 days (3min epochs)	1 uniaxial accelerometer and I dual axis accelerometer	-	-	-	-	-	-	-	-	-	-	-	-	-	-	-	-	-	-	-	-	-	USB (Wireless Adapter)	Yes - 916MHz radio receiver	Custom software from the manufacturer	No	Steps, cadence, walking speed, stride length, distance.	Energy Expenditure	N	YPA	-	-	Landmark: Crouter et al (2006) Review: Yang et al (2010)
Apple Watch	Apple Inc., Cupertino, CA, USA	2014-10-01	2014	two case sizes heights 3.8 or 4.2 cm	Unknown	Unknown	Unknown	Wrist	-	-	Triaxial Accelerometer, GPS, Heart Rate Sensor	-	-	-	-	-	-	-	-	-	-	-	-	-	-	-	-	-	-	-	-	-	Lightening USB	Yes, BLE	Apple iOS	No	-	Total Body Activity, step counting, calories burned, numbers of times stand up	Y	YPI	215	http://www.apple.com/watch/	-
Archos Activity Monitor	ARCHOS	2014-01-01	2014	5.9 x 2.9 x 1.0	8g	3.7V/70Ah Lithium Polymer Lithium Battery	7 days	Wrist	1 Min	7 days	Triaxial Accelerometer	-	-	-	-	-	-	-	-	-	-	-	-	-	-	-	-	-	-	-	-	Water-Resistant	USB	Yes, BLE	ARCHOS Connected Self App	No	-	Steps, calories burned, walking distance	Y	YPA	49.99	http://www.archos.com/gb/products/objects/cself/at/index.html	-
AX3	Axivity	2013-02-01	2012	3.9 x 3.6 x 1.25cm	19g	Rechargeable Lithium Polymer	14d @ 100Hz	Wrist, Waist, ankle	12.5-800Hz	0.5GB	Triaxial Accelerometer, Lux, and temperature sensor	-	± 16 g	16 bit (4 mg)	-	-	-	-	-	-	-	-	-	-	-	-	-	-	-	-	-	Fully Waterproof	USB	No	Axivity Open Movement Software	Open	-	Activity Level and Movement	Y	NN	99	http://axivity.com/v2/index.php?page=product.php&product=ax3	-
Axivity WAX3	Axivity, York, UK	2013-05-01	2012	0.6 x 2.15 x 3.45cm	6g	110mAh Lithium Polymer Technology	14d @ 100Hz	Wrist/ Waist	12.5 - 800Hz	21 days	Triaxial Accelerometer, Lux and temperature Sensor	-	± 16 g	16 bit (4 mg)	-	-	-	-	-	-	-	-	-	-	-	-	-	-	-	-	-	Fully Proofed	Micro-USB	Yes,	Axivity Open Movement Software	Open	-	Activity level and movements	Y	YPA	89	http://axivity.com/v2/products/	-
Axivity WAX9	Axivity Ltd	2014-10-01	2014	3.58 x 2.45 x 0.9cm	-	Rechargeable Lithium Polymer battery	10hours/>6 months - dependent on sensor setting	Wrist	≤200Hz	-	Triaxial Accelerometer, Triaxial Gyroscope, Triaxial Magnetometer	-	±8g	14-bit (2mg)	-	2000 deg/s	16-bit 70mdeg/s/digit	-	0.1 μT	16-bit	-	-	-	-	-	-	-	-	-	-	-	Fully Proofed	Micro-USB	Yes,	Axivity Open Movement Software	Open	-	Activity level and movements	Y	YPA	149	http://axivity.com/v2/index.php?page=product.php&product=wax9	-
Basis	BASIS Science, Inc., San Francisco, CA	2013-05-01	2012	Device with straps 27.3 x 3.6 x 2.7	44g	Rechargeable Lithium Polymer	4days	Wrist	-	4 days	Optical blood flow, Triaxial Accelerometer, Perspiration Monitor, skin temperature sensor	-	-	-	-	-	-	-	-	-	-	-	-	-	-	-	-	-	-	-	-	Water-resistant	USB	Yes BT	Basis - Fitness, Sleep and Stress tracker	No	-	Heart Rate, activity level, sweat levels, skin temperature	N	YPI	-	http://www.mybasis.com/	-
Basis Peak	BASIS Science, Inc., San Francisco, CA	2014-10-01	2014	-	-	-	4 days	Wrist	-	-	Triaxial Accelerometer, Optical Heart Rate Sensor, Galvanic Skin Response, and Skin Temperature	-	-	-	-	-	-	-	-	-	-	-	-	-	-	-	-	-	-	-	-	Waterproof up to 50 m	Wireless sync	Yes, BLE	Basis - Fitness, Sleep and Stress tracker	No	-	Steps, Calories Burned, Heart Rate, Perspiration, Skin Temperature	Y	YPA	$199.99	http://www.mybasis.com/	-
Biotel 3dNX	Biotel Ltd, Bristol, UK	2013-02-01	2007	12.5 x 5.8 x 0.8cm	70g	3.6v Lithium Battery	-	Waist	100Hz (5s to 60s)	700days	two Biaxial	0.2-10Hz	± 18g	-	-	-	-	-	-	-	-	-	-	-	-	-	-	-	-	-	-	-	USB	No	BioTel Dedicated Software	No	Vector Magnitude Unit	Energy Expenditure	N	NN	-	www.BioTel.co.uk	Landmark: Fudge et al (2007) Recent: Horner et al (2011)
Biotrainer	IM Systems, Baltimore, MD, USA	2013-02-01	2000	7 x 7 x 2cm	51.1g	-	-	Waist	15s to 5mins	9days	Uniaxial Accelerometer	-	-	-	-	-	-	-	-	-	-	-	-	-	-	-	-	-	-	-	-	-	USB	No	-	No	Activity Counts	Energy Expenditure	N	YPA	-	-	Landmark: Welk et al (2003)
BioTrainer Pro	IM Systems, Baltimore, MD, USA	2013-02-01	2001	7.6 x 5 x 2.2 cm	51.1g	-	-	Waist	15s to 5min	22 days (1min epoch)	Uniaxial Accelerometer (placed at 45o for two dimensions)	-	-	-	-	-	-	-	-	-	-	-	-	-	-	-	-	-	-	-	-	-	USB	No	-	No	Activity Counts, Steps, Activity Intensity Level	Energy Expenditure	N	NN	-	-	Landmark: King et al (2004)
BodyMedia Advantage	BodyMedia, Inc.	2014-10-01	2014	6.2 x 5.5 x 1.3cm	45.4g	Internal lithium polymer cell battery	5-7 days	Upper Arm	-	14 days	Triaxial Accelerometer, Heat Flux sensor, Skin Temperature sensor, Galvanic skin response sensor	-	±1.0g	0.01g	-	-	-	-	-	-	-	0.0 - 300W/m4	1.0W/m4	-	56k Ohms to 20M Ohms (50.0 nSiemens – 17.0 µSiemens)	-	-	20.0°C to 40.0°C	0.05°C	-	-	Splash Proof	USB	No	Online Activity Manager	No	-	Tracks calories burned, moderate and vigorous activity, steps, sleep, and goals	N	YPA	-	http://www.bodymedia.com/Support-Help/BodyMedia-armband-Specifications_2	-
BodyMedia Core Armband	BodyMedia, Inc.	2014-10-01	2014	6.5 x 4.0 x 1.72cm	30g	Internal lithium polymer cell battery	4-6days	Upper Arm	-	14days	Triaxial Accelerometer, Heat Flux sensor, Skin Temperature sensor, Galvanic skin response sensor	-	±1.0g	0.01g	-	-	-	-	-	-	-	0.0 - 300W/m3	1.0W/m3	-	56k Ohms to 20M Ohms (50.0 nSiemens – 17.0 µSiemens)	-	-	20.0°C to 40.0°C	0.05°C	-	-	Splash Proof	USB	No	Online Activity Manager	No	-	Tracks calories burned, moderate and vigorous activity, steps, sleep, and goals	Y	YPA	$89	http://www.bodymedia.com/support/armbands/core/index.html	-
BodyMedia Link Armband	BodyMedia, Inc.	Oc-14	2014	6.2 x 5.5 x 1.3cm	45.4g	Internal lithium polymer cell battery	2-4 days	Upper Arm	-	14 days	Triaxial Accelerometer, Heat Flux sensor, Skin Temperature sensor, Galvanic skin response sensor	-	±1.0g	0.01g	-	-	-	-	-	-	-	0.0 - 300W/m2	1.0W/m2	-	56k Ohms to 20M Ohms (50.0 nSiemens – 17.0 µSiemens)	-	-	20.0°C to 40.0°C	0.05°C	-	-	Splash Proof	USB	Yes, BLE	BodyMedia App and Online Activity Manager	No	-	Tracks calories burned, moderate and vigorous activity, steps, sleep, and goals	Y	YPA	$119	http://www.bodymedia.com/support/armbands/link/specifications.html	-
Bowflex Boost	Nautilus, Inc. Vancouver WA	2013-05-01	2013	-	-	-	11 days	Wrist	-	11 days	Triaxial Accelerometer	-	-	-	-	-	-	-	-	-	-	-	-	-	-	-	-	-	-	-	-	-	No	Yes, BT	Bowflex Boost App	No	-	Activity Level, Calories, distance, steps and sleep	Y	YPA	82.99	http://www.bowflexboost.com/bowflex-boost-us/homepage.jsp	-
Caltrac	Muscle Dynamics Fitness Network, Torrance, USA	2013-02-01	1984	7 x 7 x 2cm	400g	-	-	Waist	-	Non	Uniaxial	-	-	-	-	-	-	-	-	-	-	-	-	-	-	-	-	-	-	-	-	-	-	No	-	No	Activity Counts	Energy Expenditure	N	YPA	-	-	Landmark: Montoye et al (1983) Pambianco et al (1990)
Darma	Darma Inc.	2014-10-01	2014	40 x 40 x 3cm	-	Lithium Ion Battery	one Month	Seat	-	128mbit	Patented fibre optic sensors	-	-	-	-	-	-	-	-	-	-	-	-	-	-	-	-	-	-	-	-	-	-	Yes, BLE	Darma Mobile App	No	-	Posture, Heart Beat, Respiration, Stress Level	Y	YND	$174.15	http://darma.co/	-
Dynaport Activity monitor	McRoberts, The Hague, The Netherlands	2013-02-01	2005	12.5 x 9.5 x 3cm	650g	3 x AA Batteries	30hrs	Waist	32Hz (1s to 1 min)	16MB (30hr @32Hz)	Three Uniaxial Accelerometer	-	-	-	-	-	-	-	-	-	-	-	-	-	-	-	-	-	-	-	-	-	USB	No	DynaScope	No	Movement Intensity, different body positions	-	N	NM	-	-	Landmark: Brandes et al (2004)
Dynaport MiniMod	McRoberts, The Hague, The Netherlands	2013-02-01	2006	8.5 x 5 x 1cm	70g	Lithium Polymer	55h @ 100Hz	Waist	100Hz / 1s to 1min	7days @ 1min	Triaxial	-	+/- 2g or +/- 6g	± 1mg	-	-	-	-	-	-	-	-	-	-	-	-	-	-	-	-	-	-	USB/SD	No	AccRead Acquisition Software	No	Movement Intensity, different body positions and steps	Energy Expenditure	N	NM	-	-	Landmark: Van Hees et al (2009)
Dynaport MoveMonitor	McRoberts, The Hague, The Netherlands	2013-12-01	2013	8.5 x 5.8 x 1.15cm	55g	Lithium Polymer	14days	Waist	100Hz	204 hours	Triaxial Accelerometer and inclinometer	30Hz	± 2 or 6 g	± 1 mg ; 3 mg	-	-	-	-	-	-	-	-	-	-	-	-	-	-	-	-	-	-	USB	No	Dyrector software and MATLAB	No	-	Physical activity, Energy Expenditure, and sleep movement	Y	NN	Price available on Request	https://www.mcroberts.nl/products/movemonitor	Landmark: de Groot et al 2013
Emerald	APDM	2013-12-01	2011	4.9 x 3.6 x 1.3cm	22g	-	>16hr log >8hr stream	Wrist, Sternum, Waist, and Ankle	128Hz	29 days	Triaxial Accelerometer, Triaxial Gyroscope, Triaxial Magnetometer	50 Hz	± 2 or 6 g	14 bit	128 μg/√Hz	± 1500 º/s	14 bit	z: 0.126º/s/√Hz x,y: 0.070º/s/√Hz	± 6 Gauss	14 bit	4 mGauss/√Hz	-	-	-	-	-	-	-	-	-	0.5 ms	-	USB	No	Motion Studio and Mobility Lab	Yes	-	-	Y	NN	Price available on Request	http://apdm.com/Wearable-Sensors/Emerald	-
Epson Pulsense 100 Wristband	Epson America, Inc.	2014-10-01	2014	Unknown	Unknown	Unknown	Unknown	Wrist	-	-	Accelerometer, Heart rate Monitor	-	-	-	-	-	-	-	-	-	-	-	-	-	-	-	-	-	-	-	-	-	-	Yes, BLE	Pulsense Mobile App	Yes	-	Heart rate zone, steps, calories burned, sleep patterns	Y	YPA	$129	http://www.epson.com/cgi-bin/Store/jsp/Landing/pulsense-fitness-sensing-watches.do?ref=van_pulsense	-
Epson Pulsense 500 watch	Epson America, Inc.	2014-10-01	2014	Unknown	Unknown	Unknown	Unknown	Wrist	-	-	Accelerometer, Heart rate Monitor	-	-	-	-	-	-	-	-	-	-	-	-	-	-	-	-	-	-	-	-	-	-	Yes, BLE	Pulsense Mobile App	Yes	-	Heart rate zone, steps, calories burned, sleep patterns	Y	YPA	$199	http://www.epson.com/cgi-bin/Store/jsp/Landing/pulsense-fitness-sensing-watches.do?ref=van_pulsense	-
Fitbit Flex	Fitbit, Inc. San Francisco, CA	2013-05-01	2013	Between 14 – 20.9cm	13.4 -14.6g	Lithium Polymer	5 days	Wrist	60s	7 Days @1min epoch 23 days of summarised information	Triaxial Accelerometer	-	-	-	-	-	-	-	-	-	-	-	-	-	-	-	-	-	-	-	-	-	USB	Yes, BT	Fitbit App	No	-	Steps, distance, calories burned, active minutes and sleep	Y	YPA	79.99	http://www.fitbit.com/uk/flex	-
Fitbit Flex	Fitbit, Inc. San Francisco, CA	2014-10-01	2014	14 - 20.9 cm circumference - 1.3cm width	-	Lithium Polymer Battery	5 days	Wrist	60seconds	30 days	3-axis accelerometer	-	-	-	-	-	-	-	-	-	-	-	-	-	-	-	-	-	-	-	-	Water Resistant - up to 10metres	Wireless Sync Dongle	Yes, BLE	Fitbit Flex App and Fitbit Website	No	-	Calories Burned, distance travels, steps, and sleep quality.	Y	YPA	79.99	http://www.fitbit.com/uk/flex	Landmark: Min-Lee et al 2013
Fitbit One	Fitbit, Inc. San Francisco, CA	2013-05-01	2012	4.8 x 1.9 x 9.6cm	8g	Lithium-ion Polymer	10-14days	Waist, wrist	60s	7 Days @1min epoch 23 days of summarised information	Triaxial Accelerometer and Altimeter	-	-	-	-	-	-	-	-	-	-	-	-	-	-	-	-	-	-	-	-	-	USB	Yes, BT	Fitbit App	No	-	Steps, Distance, Calories Burned, Floors Climbed.	Y	YPA	79.99	http://www.fitbit.com/uk/one/	Landmark: Min-Lee et al 2014
Fitbug Orb	Fitbug Ltd	2014-10-01	2014	5 x 5 x 5 cm	Unknown	-	4 months	Anywhere	-	-	Accelerometer	-	-	-	-	-	-	-	-	-	-	-	-	-	-	-	-	-	-	-	-	Splash-Proof	Wireless Sync	Yes, BLE	Fitbug Activity App and Fitbug website	No	-	Calories burned, total activity, total steps, aerobic steps	Y	YPA	$49.95	https://www.fitbug.com/g/orb?lng=en_UK	-
FlyFit	FlyFit, Inc.	2014-10-01	2014	2.9 x 1.7 x 1.0cm	under 100g	Rechargeable Lithium-ion	5-7 days with off-sync mode or 8 hours with real-time sync	Ankle	-	-	Triaxial Accelerometer	-	-	-	-	-	-	-	-	-	-	-	-	-	-	-	-	-	-	-	-	Waterproof - allowing wear for swimming	-	Yes, BLE	FlyFit Mobile App	No	-	Steps, step speed, step distance, stairs climbed, calories burned, bike distance, bike speed,	Y	YPA	$199 - pre order price	http://www.myflyfit.com/	-
FootLogger	3L Labs	2014-10-01	2014	-	-	-	24 hours	Insole	-	50,000 footprints	Triaxial Accelerometer, pressure sensor, optional sensors available	-	-	-	-	-	-	-	-	-	-	-	-	-	-	-	-	-	-	-	-	-	USB	Yes, BLE	LASIS - Life Log Acquisition and Analysis Service using Insole Sensor	No	-	Activity tracking, balancing assessment, failing accident, time spent, walking running sitting standing.	N	YND	N	http://footlogger.com/	-
Free Wavz	Free Wavz	2014-10-01	2014	-	16g	100mAh lithium ion battery	6-8 hours	Ear-phone/plug	-	-	Triaxial Accelerometer, Infra-red and red pulse oximeter	-	-	-	-	-	-	-	-	-	-	-	-	-	-	-	-	-	-	-	-	Sweat and Water Resistant	-	Yes, BLE	Free Wavz Mobile App	No	-	Step, Heart Rate, O2 saturation, average speed, distance, and calories burned.	Y	YPA	$219	http://www.freewavz.com/	-
Garmin VivoFit	Garmin Ltd	2014-01-01	2014	12-21cm	25.5g	2xCR1632 Lithium Polymer	1 year or greater	Wrist	-	1Month	-	-	-	-	-	-	-	-	-	-	-	-	-	-	-	-	-	-	-	-	-	Water-Resistant	USB	Yes, BLE	Garmin Connect App	No	-	Daily Step Count, goal countdown, distance, calories, heart rate and heart rate zone.	Y	YPI	99.99	-	-
Garmin VivoSmart	Garmin Ltd	2014-10-01	2014	12.7 to 22.1 circumference	18.7 to 19.0g	Rechargeable Lithium Battery	Up to 7 day s	Wrist	-	3 weeks of 24/7 activity data or 2 weeks if heart rate monitor is used 1 hour per day	Accelerometer and Heart Rate Monitor (optional)	-	-	-	-	-	-	-	-	-	-	-	-	-	-	-	-	-	-	-	-	water-proof up to 50metres	Wireless Sync	Yes, BLE	Garmin Connect App and Garmin on Computer	No	-	Step Counts, calories and distance	Y	YPI	$169.99 - 199.99	https://buy.garmin.com/en-US/US/prod154886.html	-
GENEA	ActivInsights	2013-02-01	2011	3.6 x 3.0 x 1.2 cm	16g	Rechargeable Lithium	45d @ 10Hz 7d @ 100Hz	Wrist, Waist, ankle	10-100Hz	8days	Triaxial accelerometer, Lux and temperature sensor	unfiltered	± 8 g	12 bit (3.9 mg)	-	-	-	-	-	-	-	-	-	-	-	-	-	-	-	-	-	10m	USB	No	GENEActivPC Software	No	Vector Magnitude Units	Physical activity, activity type and posture	Y	NN	190	www.geneactiv.co.uk	Landmark: Esliger et al 2011 Recent: Zhang et al (2012)
Geneactiv Wireless.	Activinsights Ltd.	2014-10-01	2014	4.3 x 4.0 x 1.3	16g	Rechargeable Lithium Polymer	-	Wrist	Selectable 10-500Hz	8 hours @ 100Hz with Bluetooth	Triaxial Accelerometer, Light Sensor, Temperature Sensor	-	+/- 8g	12 bit (3.9 mg)	-	-	-	-	-	-	-	-	-	-	-	-	-	-	-	-	-	24 hours @1m	USB	Yes, BLE	GENEActivPC Software	Yes	-	Physical activity, activity type and posture	Y	YPA	190	http://www.geneactiv.org/actigraphy/geneactiv-wireless/	-
GoBe Activity Monitor	HealBe GoBE	2014-10-01	2014	-	-	-	3 days	Wrist	-	-	Triaxial Accelerometer, heart rate sensor, and impedance sensor	-	-	-	-	-	-	-	-	-	-	-	-	-	-	-	-	-	-	-	-	Waterproof up to 3m	Wireless Sync	Yes, BLE	GoBe Body Manager Mobile App	No	-	Calorie Intake, Calories Burned, Hydration Levels, Heart Rate, Blood Pressure, Stress Levels, Distance Travelled.	Y	YPA	$299.99	http://healbe.com/	-
GOQii Band	GOQii	2014-10-01	2014	-	-	-	4-5days	Wrist	-	-	Accelerometer	-	-	-	-	-	-	-	-	-	-	-	-	-	-	-	-	-	-	-	-	Sweat Proof and Splash proof	Wireless Sync	Yes, BLE	GOQii Mobile App	No	-	Steps, distance travelled, calories burned, time spent active, sleep quality	Y	YPA	70	http://goqii.com/#	-
Gruve	Gruve Technologies, Inc., Anoka, MN.	2013-05-01	2010	-	-	-	-	Waist	-	-	NEAT Activities	-	-	-	-	-	-	-	-	-	-	-	-	-	-	-	-	-	-	-	-	No	Micro-USB	No	Interactive Gruve Website	No	-	Sedentary Time and Energy Conservation Point	Y	YND	Price available on Request	http://www.gruvetechnologies.com/	-
Hexoskin	Hexoskin, Montreal, Quebec.	2013-05-01	2013	Shirt Size	41g	-	14 hours	Shirt	64Hz	157hrs	3 x heart rate sensor, 2 x breathing rate sensors, 1x Triaxial accelerometer	-	±16g	0.004g	-	-	-	-	-	-	-	-	-	-	-	-	-	-	-	-	-	Water-resistant	USB	Yes, BT	Hexoskin App	No	-	Heart rate, Heart Rate Variability, Breathing Rate, Breathing Volume, Steps, cadence and calories burned, sleep.	Y	YPA	$399.00	http://www.hexoskin.com/	-
iBitz	GeoPalz, LLC, CO	2013-05-01	2012	4.8 x 3.0 x 2.0cm	-	3V CR2032 Battery	-	Waist or shoe	60sec	30 days	Triaxial Accelerometer	-	-	-	-	-	-	-	-	-	-	-	-	-	-	-	-	-	-	-	-	Water-resistant	BLE	Yes, BT	iBitz Unity App	No	-	Steps, calorie burned, distance, average speed	Y	YPA	19.95	http://ibitz.com/	-
IDEEA (Intelligent Device for Energy Expenditure and Activity)	MiniSun, LLC, Fresno, CA, USA	2013-02-01	2007	7 x 5.4 x 1.7cm (recorder) + 1.8 x 1.5 x 0.3cm (sensor)	59g (recorder) + 2g (sensor)	AA Battery	60hrs	Waist (processing unit) + sole of both feet, both thighs and chest (sensors)	32Hz (1s to 1min)	7days	5 Biaxial accelerometer, hip worn receiver	-	±5g	-	-	-	-	-	-	-	-	-	-	-	-	-	-	-	-	-	-	-	USB	No	Commercial Software from the manufacturer	No	Activity Code, speed distance, power output	Energy Expenditure	Y	NN	-	www.minisun.com	Landmark : Zhang et al (2004) Recent: Whybrow et al (2012) Review: Yang et al (2010)
iHealth Wireless Activity and Sleep Tracker	iHealth Lab Inc.	2014-10-01	2014	-	-	165mAh 3.7V Lithium Ion	5-7 days	Wrist, Waist	60 seconds	14 days	Accelerometer	-	-	-	-	-	-	-	-	-	-	-	-	-	-	-	-	-	-	-	-	Sweat, rain and splash proof	Wireless Sync	Yes, BLE	iHealth MyVitals App	No	-	Steps, calories burned and distance travelled	Y	YPA	$59.95	http://www.ihealthlabs.com/fitness-devices/wireless-activity-and-sleep-tracker/	-
iKcal	Teltronic AG, Biberist, Switzerland	2013-02-01	2010	-	-	-	-	Chest (elastic belt around the sternum)	-	-	Biaxial Accelerometer and heart rate sensing	-	-	-	-	-	-	-	-	-	-	-	-	-	-	-	-	-	-	-	-	-	USB	No	Software developed by the manufacturer	-	Acceleration, Heart Rate	Energy Expenditure	N	NN	-	-	Review: Bernsten et al 2008
Jawbone UP	JAWBONE, San Francisco, CA	2013-05-01	2013	14 – 20cm in circumference	19-23g	32mAh Lithium-ion Polymer	10 days	Wrist	-	10 Days	Triaxial Accelerometer	-	-	-	-	-	-	-	-	-	-	-	-	-	-	-	-	-	-	-	-	Water Resistant	3.5mm headphone port	No	UP by Jawbone App	No	-	Distance, calories burned, active time, and active intensity	Y	YPI	64.99	https://jawbone.com/	-
Jawbone UP24	JAWBONE, San Francisco, CA	2014-10-01	2014	small - 5.2 x 3.5cm, Medium - 6.3 x 4.0, Large - 6.9 x 4.3	small - 19g, Medium - 22g, Large - 23g	32mAh Lithium-ion Polymer	14 days	Wrist	-	-	Triaxial Accelerometer	-	-	-	-	-	-	-	-	-	-	-	-	-	-	-	-	-	-	-	-	Splash Resistant	USB	Yes, BLE	Jawbone App	No	-	Steps, Activity Classification, Calories Burned.	Y	YPA	129.99	https://jawbone.com/	-
Kenz Lifecorder EX	Suzuken Co Ltd	2013-02-01	2007	7.25 x 4.15 x 2.75cm	60g	CR2032 Lithium	5 months	Waist	5s to 10mins	200 days	Uniaxial	-	-	-	-	-	-	-	-	-	-	-	-	-	-	-	-	-	-	-	-	-	USB	-	Physical Activity Analysis Software	-	Steps, Activity Level	Energy Expenditure, activity intensity level	N	YPA	-	www.suzuken-kenz.com	Landmark: Abel et al 2008 Recent: Takahashi et al 2012
Ki Fit	Ki Performance	2014-10-01	2014	6.2 x 5.5 x 1.3cm unit + 4 cm diameter Ki Fit Display	45.5g	Internal lithium polymer cell battery	5-7 days	Upper Arm Armband + Wrist	-	14 days	Triaxial Accelerometer, Heat Flux sensor, Skin Temperature sensor, Galvanic skin response sensor	-	±1.0g	0.01g	-	-	-	-	-	-	-	0.0 - 300W/m2	1.0W/m2	-	56k Ohms to 20M Ohms (50.0 nSiemens – 17.0 µSiemens)	-	-	20.0°C to 40.0°C	0.05°C	-	-	Splash Proof	USB	Yes, BLE	BodyMedia App and Online Activity Manager	No	-	Tracks calories burned, moderate and vigorous activity, steps, sleep, and goals	Y	YPA	£268.99 + £60	http://www.kiperformance.co.uk/default.aspx	-
Kreyos Meteor	Kreyos	2014-10-01	2014	-	-	-	7 days	Wrist	-	-	Triaxial Accelerometer, Gyroscope	-	-	-	-	-	-	-	-	-	-	-	-	-	-	-	-	-	-	-	-	Waterproof up to 5M	-	Yes, BLE	Kreyos App	No	-	Steps, stairs climbed, distance travelled, calories burned	Y	YPA	$169.95	https://www.kreyos.com/	-
LEO	Gesture Logic	2014-10-01	2014	3.7cm in diameter	-	Rechargeable Lithium Ion battery	-	Thigh	-	2Gb of flash memory	Triaxial Accelerometer, Bioimpedence, Heart Rate Sensor, Muscle Tracking sensor	-	-	-	-	-	-	-	-	-	-	-	-	-	-	-	-	-	-	-	-	Splash Proof	Wireless Sync	Yes, BLE	LeoHelps Mobile App	No	-	Steps, Calories Burned, Heart Rate, Activity Recognition, Cadence, Muscle Monitoring, Hydration Levels, Lactic Acid Levels.	Y	YPA	$299	www.leohelps.com	-
LG Activity Tracker	LG Electronics,	2014-01-01	2014	18 x 1.7 x 1.0	45g	-	2.3 days	Wrist	-	-	Triaxial Accelerometer, Altimeter	-	-	-	-	-	-	-	-	-	-	-	-	-	-	-	-	-	-	-	-	Splash Proof	-	Yes, BLE	LG Fitness App	No	-	Steps , Distance, Speed, Calories, pace and elevation.	Y	YPA	$149.99	http://www.lg.com/us/fitness-activity-trackers/lg-FB84-BL-activity-tracker	-
LifeBeam Hat	LifeBEAM	2014-10-01	2014	-	-	-	-	Head	-	-	Triaxial Accelerometer, optical Heart rate sensor	-	-	-	-	-	-	-	-	-	-	-	-	-	-	-	-	-	-	-	-	Water-resistant	Wireless Sync	Yes, BLE & ANT+	Compatible with a number of Health and Fitness Apps	No	-	Calories Burned, Cadence and steps, Heart Rate measurement	Y	YPA	$99	http://www.life-beam.com/product/hat/	-
LifeTrak Core C200	Salutron Inc.,	2014-10-01	2014	Watch head size - 5.3 x 2.8, Strap length - 21.7cm	-	Replaceable - Lithium Polymer CR2032	1 year	Wrist	-	7days of hourly data	Accelerometer and Heart Rate Monitor (optional)	-	-	-	-	-	-	-	-	-	-	-	-	-	-	-	-	-	-	-	-	Waterproof up to 30m	-	-	-	No	-	Steps, heart rate, calories burned, distance.	Y	YPA	$59.99	http://lifetrakusa.com/product/core-c200/	-
LifeTrak Core C210	Salutron Inc.,	2014-10-01	2014	Watch head size - 5.3 x 2.8, Strap length - 21.7cm	-	Replaceable - Lithium Polymer CR2032	1 year	Wrist	-	7days of hourly data	Accelerometer and Heart Rate Monitor (optional)	-	-	-	-	-	-	-	-	-	-	-	-	-	-	-	-	-	-	-	-	Waterproof up to 30m	-	-	-	No	-	Steps, heart rate, calories burned, distance, sleep tracking	Y	YPA	$69.99	http://lifetrakusa.com/product/core-c210/	-
LifeTrak Move C300	Salutron Inc.,	2013-05-01	2013	-	-	Replaceable - Lithium Polymer CR2032	1 year	Wrist	-	7 days	Triaxial Accelerometer and Optical Heart Rate Sensor	-	-	-	-	-	-	-	-	-	-	-	-	-	-	-	-	-	-	-	-	Water-Resistant - 30metres	USB	Yes, BT	LifeTrak App and Compatible with many different Health and Fitness Apps	No	-	Steps, calories distance and heart rate	Y	YPA	$79.99	http://lifetrakusa.com/products/move-c300/	-
LifeTrak Zone C410	Salutron Inc.,	2014-10-01	2014	Watch head size - 5.3 x 3.0, Strap length - 21.7cm	-	Replaceable - Lithium Polymer CR2032	1 Year	Wrist	-	7days of hourly data	Accelerometer and Heart Rate Monitor (optional)	-	-	-	-	-	-	-	-	-	-	-	-	-	-	-	-	-	-	-	-	Waterproof up to 30m	-	Yes, BLE	LifeTrak App	No	-	Steps, heart rate, calories burned, distance, sleep tracking	Y	YPA	$99.99	http://lifetrakusa.com/product/zone-c410/	-
LUMOback	LUMO Body Tech, Inc., Palo Alto, Ca	2013-05-01	2012	4.15 x 10 x 0.8cm	25g	Lithium Polymer	5-7days	Lower Back	-	One month	Posture Sensors and Triaxial accelerometer	-	-	-	-	-	-	-	-	-	-	-	-	-	-	-	-	-	-	-	-	-	USB and BLE	Yes, BT	LUMOback App	Yes	-	Slouch vs. straight tracking, sit time vs. active tracking, stand up tracking, sleep position tracking	Y	YND	$69.99	http://www.lumoback.com/what-is-lumoback/	-
LUMOlift	LUMO Body Tech, Inc., Palo Alto, Ca	2014-10-01	2014	4.45 x 2.5 x 1.2cm	11.5g	Lithium Polymer	5 days	Chest	-	4 weeks	Triaxial Accelerometer	-	-	-	-	-	-	-	-	-	-	-	-	-	-	-	-	-	-	-	-	Water-Resistant	Wireless Sync	Yes, BLE	LUMOlift App	No	-	Calories Burned, Steps, Sitting and Standing Postures	Y	YPA/YPI	$99.99	http://www.lumobodytech.com/	-
Magellan EchoFit	MiTac Int Corp	2014-10-01	2014	4.6 x 4.9 x 1.3cm	44g	Replaceable - Lithium Polymer CR2032	6 - 11 months	Wrist	-	-	Accelerometer and Heart Rate Monitor (Optional)	-	-	-	-	-	-	-	-	-	-	-	-	-	-	-	-	-	-	-	-	Splash-Proof	-	Yes, BLE	Echo Utility App, Compatible with a number of Health and Fitness Apps	No	-	Steps, distance , calories burned, sleep, elevation	Y	YPA	$99.99	http://www.magellangps.com/lp/echofit/index.html	-
Metria IH1	Avery Dennison Corp,	2014-10-01	2014	1.12 x 6.6cm	13g	-	7 days	Upper Left Arm	-	28days	Triaxial Accelerometer, 2 x temperature sensors, galvanic skin response sensor	-	-	-	-	-	-	-	-	-	-	-	-	-	-	-	-	-	-	-	-	Water-Resistant	USB	No	Metria Online	Yes	-	activity and activity levels, calorie expenditure, and sleep duration and quality -	Y	YPA	-	http://vancive.averydennison.com/en/home/technologies/metria/MetriaIH1.html	-
Misfit Flash	Misfit Wearables San Francisco, CA	2014-10-01	2014	2.85 x 0.8 x 2.85	6.0g	CR2032 Lithium Polymer	6 months	Necklace, Wrist, Waist, Shoe	-	30 days	Triaxial Accelerometer	-	-	-	-	-	-	-	-	-	-	-	-	-	-	-	-	-	-	-	-	Water Proof 30m	BLE	Yes, BLE	Shine App	No	-	Step count, distance moved, calories expended, sleep quality and duration	Y	YPA	$49.99	http://www.misfit.com/products/flash	-
Misfit Shine	Misfit Wearables San Francisco, CA	2013-05-01	2013	2.75 x 0.33 x 2.75	9.4	CR2032 Lithium Polymer	6 months	Necklace, Wrist, Waist, Shoe	-	30 days	Triaxial Accelerometer	-	-	-	-	-	-	-	-	-	-	-	-	-	-	-	-	-	-	-	-	Water Proof 50m	BLE	Yes, BT	Shine App	No	-	Step count, distance moved, calories expended, sleep quality and duration	Y	YPA	$99.99	http://www.misfitwearables.com/	-
Moticon OpenGo	Moticon	2014-10-01	2014	Shoe Insole	-	Rechargeable Coin Cell	-	Insole	100Hz	-	13 Pressure sensors, Triaxial Accelerometer, Temperature Sensor	-	2/4/8g	-	-	-	-	-	-	-	-	-	-	-	-	-	-	-	-	-	-	Sweat-Proof	USB	Yes, ANT	Beaker Software	Yes	-	Current Applications - Gait Analysis, motion analysis	Y	YST	-	http://www.moticon.de/en/products/opengo-science#produkt-case	-
MotionPod	Movea	2013-12-01	2011	Watch Size	-	-	6-73Hr	Wrist	100-200Hz	Micro-SD	Triaxial Accelerometer and Triaxial Gyroscope	-	-	-	-	-	-	-	-	-	-	-	-	-	-	-	-	-	-	-	-	-	Card Reader	Yes	-	No	-	-	N	NN	-	-	Landmark: Doran et al 2012
Moto 360	Motorola Mobility	2014-10-01	2014	4.6 diameter x 1.1 height cm	-	320mAh Lithium Polymer	1 day	Wrist	-	4GB internal storage + 512MB RAM	Triaxial Accelerometer and Optical Heart Rate Sensor	-	-	-	-	-	-	-	-	-	-	-	-	-	-	-	-	-	-	-	-	Water Proof up to 1m	-	Yes, BLE	-	No	-	Heart rate and steps	Y	YPA	$249.99	http://www.motorola.co.uk/Moto-360/moto-360-gb.html#specs-moto-360-gb	-
MoveTest	McRoberts, The Hague, The Netherlands	2013-12-01	2012	8.7x4.5x1.4	74g	Rechargeable Lithium Polymer	75Hr	Waist	100Hz	-	Triaxial Accelerometer and Triaxial Gyroscope	-	± 2 or 6 g	± 1 mg ; 3 mg	-	± 100 º/s	± 0.0069 º/s	-	-	-	-	-	-	-	-	-	-	-	-	-	-	Unsafe	USB	Yes BT	Dyrector software and MATLAB	Yes	-	Body Sway, Gait Pattern analysis, and sit to stand events	Y	NN	Price available on Request	http://www.mcroberts.nl/products/movetest	Landmark: Ziljstra et al 2012
MyWellness Key	Technogym, Gambettola, Italy	2013-05-01	2011	8.5 x 2.0 x 0.7cm	18.7g	-	-	Waist	16Hz	30 days	Uniaxial	-	-	-	-	-	-	-	-	-	-	-	-	-	-	-	-	-	-	-	-	-	USB as part of the device	No	Online Activity Manager	No	Activity Counts	Energy Expenditure and Activity intensity level	Y	YPI	Price available on Request	http://www.mywellness.com	Landmark: Herrman et al 2011
New Balance Body TRNr	New Balance,	2014-10-01	2014	-	-	-	-	Wrist	-	30 days	Triaxial Accelerometer	-	-	-	-	-	-	-	-	-	-	-	-	-	-	-	-	-	-	-	-	Splash Proof	Wireless Sync	Yes, BLE	New Balance SmartTRNr	No	-	Steps, distance, calories burned	Y	YPA	$59.99	http://www.newbalance.com/pd/body-trnr/096506525680.html#color=Lime Green&size=OSFA	-
New Balance Life TRNr	New Balance	2014-10-01	2014	-	-	-	-	Wrist	-	7 days	Triaxial accelerometer and Heart Rate Monitor	-	-	-	-	-	-	-	-	-	-	-	-	-	-	-	-	-	-	-	-	Water proof up to 30m	Wireless Sync	Yes, BLE	New Balance SmartTRNr	No	-	Steps, distance, calories burned, heart rate	Y	YPA	$79.99	http://www.newbalance.com/pd/lifetrnr/52535.html?start=3&dwvar_52535_color=Black_with_Blue&cgid=111500#color=Black_with_Blue&size=OSFA	-
Nike and iPod Sensor	Apple Inc., Cupertino, CA, USA	2013-05-01	2010	2.4 x 3.5 x 0.8cm	6.5g	3V Lithium CR2032	-	Shoe	-	16GB	Proprietary	-	-	-	-	-	-	-	-	-	-	-	-	-	-	-	-	-	-	-	-	-	Wireless to iPod	Yes	Custom software from the manufacturer	No	Ground Contact Time	Distance, Speed, EE	N	YPA	-	-	Landmark: Kane et al (2010)
Nike Fuelband	Nike, Inc.	2013-05-01	2010	15 – 20cm in circumference	27-35g	2 x 3.7V Lithium Polymer	4 days	Wrist	-	7 days	Triaxial Accelerometer and Lux	-	-	-	-	-	-	-	-	-	-	-	-	-	-	-	-	-	-	-	-	Water-resistant	USB	Yes BT	Nike+ Fuelband App	No	-	Nike fuel, steps, calories, distances, and time	N	YPA	-	http://www.nike.com/cdp/fuelband/us/en_us/	-
Nike+ Fuelband SE	Nike	2014-01-01	2013	14.7 - 19.7cm	27 - 32g	2x3.7V Lithium Polymer	4 days	Wrist	-	-	Triaxial Accelerometer and ambient light sensor.	-	-	-	-	-	-	-	-	-	-	-	-	-	-	-	-	-	-	-	-	Water-Resistant	USB	Yes, BLE	Nike+ Fuelband App	No	-	Nike fuel, steps, calories, distances, and time	Y	YPA	89	http://www.nike.com/gb/en_gb/c/nikeplus-fuelband	-
OM Everyday	OM Signal	2014-10-01	2014	Under-Shirt	-	-	2-3 days	Shirt	-	-	-	-	-	-	-	-	-	-	-	-	-	-	-	-	-	-	-	-	-	-	-	Water-proof	-	Yes, BLE	OM Mobile App	No	-	Heart Rate, Breathing Rate, activity intensity, steps walked, calories burned and posture	Y	YST	$199	http://www.omsignal.com/	-
Omate X	Omate	2014-10-01	2014	4.5 x 4.1 x 1.12cm	-	400mAh lithium ion	7 days	Wrist	-	128Mb Internal Storage + 32Mb RAM	Triaxial Accelerometer and Triaxial Gyroscopes	-	-	-	-	-	-	-	-	-	-	-	-	-	-	-	-	-	-	-	-	-	USB	Yes, BLE	Compatible with a number of Health and Fitness Apps	No	-	Steps	Y	YPA	$149	http://www.omate.com/index.html	-
Opal	APDM	2013-12-01	2010	4.9 x 3.6 x 1.2cm	22g	-	>16hr log >8hr stream	Wrist, Sternum, Waist, and Ankle	128Hz	28 days	Triaxial Accelerometer, Triaxial Gyroscope, Triaxial Magnetometer	50 Hz	± 2 or 6 g	14 bit	128 μg/√Hz	± 1500 º/s	14 bit	z: 0.126º/s/√Hz x,y: 0.070º/s/√Hz	± 6 Gauss	14 bit	4 mGauss/√Hz	-	-	-	-	-	-	-	-	-	0.5 ms	-	USB	No	Motion Studio and Mobility Lab	Yes	-	-	Y	NN	Price available on Request	http://apdm.com/Wearable-Sensors/Opal	-
PAM AM200	Doorwerth, Netherlands	2013-05-01	2008	5.8 x 4.2 x 1.3cm	28g	CR2032 Lithium Polymer	-	Waist	1s to 1min	3 Months	Uniaxial Accelerometer	-	-	-	-	-	-	-	-	-	-	-	-	-	-	-	-	-	-	-	-	Light Splash Proof	-	No	Personalised Website	No	-	PAM Points	Y	YPI	EUR79.00	http://www.pam.com/index.php?pid=4	-
PAM AM300	Doorwerth, Netherlands	2014-10-01	2014	6.8 x 3.3 x 1.0cm	20g	CR2032 Button cell battery	>1 year	Waist	-	-	Triaxial Accelerometer	-	-	-	-	-	-	-	-	-	-	-	-	-	-	-	-	-	-	-	-	-	Micro -USB	Yes, BLE	PAM Coach computer and Mobile Application	No	-	physical activity score per day, number of minutes in three different intensity zones	Y	YPA	EUR99.00	http://www.pam.com/index.php?pid=3&spid=49&spid=93	-
PamSys	BioSensics	2013-12-01	2011	5.1 x 3 x 1.6cm	24g	-	200 hours	Front of the torso	40Hz	2GB (80 days of data)	Triaxial Accelerometer, Triaxial gyroscope and Triaxial magnetometer	-	-	-	-	-	-	-	-	-	-	-	-	-	-	-	-	-	-	-	-	No	USB Dock	No	PAMWare	No	-	Posture, gait, and postural transitions, cadence, number of steps, step time variability	Y	NN	Price available on Request	http://www.biosensics.com/pamsys-overview/	Recent: Chen et al 2011
PamSys-ECG	Biosensics	2013-12-01	2013	5.1 x 3 x 2.3cm	30g	-	50 Hours	Front of the torso	100Hz	2GB (80 days of data)	Triaxial Accelerometer, Triaxial gyroscope and Triaxial magnetometer and ECG lead	-	-	-	-	-	-	-	-	-	-	-	-	-	-	-	-	-	-	-	-	No	USB dock	No	PAMWare-ECG	No	-	Heart rate and heart rate variability, posture and gait, gait analysis.	Y	NN	Price available on Request	http://www.biosensics.com/pamsys-ecg-overview/	-
PASE (Physical activity Sensing Earpiece)	-	2013-02-01	2009	0.6 x 0.6 x 0.14 cm	40g	-	-	Ear.	10Hz	Flash SD card	Triaxial	-	±2g	-	-	-	-	-	-	-	-	-	-	-	-	-	-	-	-	-	-	-	SD card	No	Custom software from the manufacturer	No	Acceleration units	Energy Expenditure and Activity Intensity level.	N	YPA/YPI	-	-	Landmark: Levine et al (2009)
Pavlok	Behavioural Technology Group	2014-10-01	2014	-	few ounces	-	4 days	Wrist	-	-	-	-	-	-	-	-	-	-	-	-	-	-	-	-	-	-	-	-	-	-	-	Water-resistant	micro-USB	Yes, BLE	Pavlok Mobile App	No	-	Activity and Sleep Tracking	Y	YPA	$175	http://pavlok.com/	-
Pebble	Pebble Technology	2013-05-01	2012	5.03 x 3.2 x 0.8 cm	38g	Lithium ion	7 days	Wrist/ Bike handlebars	-	7 Days	Triaxial accelerometer and light sensor	-	-	-	-	-	-	-	-	-	-	-	-	-	-	-	-	-	-	-	-	Water Resistant up to 50m	USB	Yes, BLE	Pebble Smartwatch App	-	-	Speed, Distance and Pace data, walking, running, biking and sleep.	Y	YPA	$99.00	http://getpebble.com/	-
Polar Activity Watch 200	Polar Electro Oy, Kempele, Finland	2013-02-01	2010	-	-	CR2032 Lithium	-	Wrist	1min	Up to 9 files	Uniaxial	-	-	-	-	-	-	-	-	-	-	-	-	-	-	-	-	-	-	-	-	-	USB	-	Custom software from the manufacturer	-	Steps and Heart rate	Energy Expenditure, and Activity Intensity Level	N	NN	-	http://www.polar.com/uk-en	Landmark: Brugniaux et al (2010)
Polar Loop	Polar Electro,	2014-10-01	2014	-	-	-	-	Wrist	-	-	Accelerometer	-	-	-	-	-	-	-	-	-	-	-	-	-	-	-	-	-	-	-	-	Waterproof	USB	Yes, BLE	Polar Flow app a and Polar Flow Web Service	No	-	daily activity, calories burned, steps taken,	Y	YPA	84.5	http://www.polarloop.com/	-
Polar V800	Polar Electro,	2014-10-01	2014	-	-	-	-	Wrist	-	-	Accelerometer and Heart Rate Monitor (optional), altimeter, barometer, GPS	-	-	-	-	-	-	-	-	-	-	-	-	-	-	-	-	-	-	-	-	Waterproof up to 30m	Custom USB	Yes, BLE	Polar Flow app a and Polar Flow Web Service	No	-	daily activity, calories burned, steps taken, distance and heart rate	Y	YPA	399.95	http://www.polar.com/uk-en/products/maximize_performance/running_multisport/V800	-
Proteus Wearable Sensor	Proteus Digital Health	2014-10-01	2014	3.5 x 2.85 x 0.72cm	10g	-	7 days	Multiple Sites	-	-	ECG, Triaxial Accelerometer, Skin Temperature and Impedance	-	2/4/8g	-	-	-	-	-	-	-	-	-	-	-	-	-	-	-	-	-	-	Water-resistant	USB	Yes, BLE and ANT+	App created by end users	Yes	-	Activity Tracking, heart rate , steps.	Y	YPA	-	http://www.proteusdigitalhealth.com/assets/Proteus-Wearable-Sensing-for-Developers.pdf	-
Razer Nabu	Razer. Inc.	2014-01-01	2014	-	-	Lithium-Polymer Battery	7 days	Wrist	-	-	Accelerometer and Altimeter	-	-	-	-	-	-	-	-	-	-	-	-	-	-	-	-	-	-	-	-	Rain and Splash Proof	USB	Yes, BLE	Fitness for Nabu app	Yes	-	Calories Burnt, Step Taken, Floors climb, distance travelled, hours slept	A	YPA	-	http://www.razerzone.com/nabu	-
RT3 – Research Tracker	Stayhealthy Inc. Monrovia, CA	2013-02-01	2004	7.1 x 5.6 x 2.8cm	65.2g	AAA Battery	30 days	Waist	1s to 1 min	3 hours to 21 days	Triaxial	-	±2g - ±8g	1-4mg	-	-	-	-	-	-	-	-	-	-	-	-	-	-	-	-	-	-	USB with docking unit	No	RT3 Assist Software	No	Activity Vector Magnitude units	Energy Expenditure	Y	NN	-	www.stayhealthy.com	Landmark Powell et al 2003 Recent: Jerome et al 2009 Review: Reilly et al 2008
RT6	Stayhealthy	2013-05-01	2013	5.1 x 5.1 x 1.3cm	51g	2x 3.6V Li-ion 500mAh Rechargeable	48hours @ 10Hz	Waist	5-20Hz	25-103hours	Triaxial Accelerometer and Triaxial Gyroscopes	-	±2g - ±8g	1-4mg	-	±250 - ±2000	8.75 - 70.0mDPS	-	-	-	-	-	-	-	-	-	-	-	-	-	-	-	USB	No	StayHealthy Assist Software	No	Activity Vector Magnitude Units	Energy Expenditure	Y	YPI	Price available on Request	http://www.rt6tracker.com/	-
Samsung Gear Fit	SAMSUNG	2014-10-01	2014	2.3 x 5.7 x 1.2cm	27g	210mAh Lithium-ion Battery	3-5days	Wrist	-	-	Accelerometer, Heart rate sensor, gyroscope	-	-	-	-	-	-	-	-	-	-	-	-	-	-	-	-	-	-	-	-	Waterproof 1meter for 30minutes	-	Yes, BLE	On-board Samsung OS	No	-	Pedometer; Exercise; Sleep; Heart Rate;	Y	YPA	$149.99	http://www.samsung.com/us/mobile/wearable-tech/SM-R3500ZKAXAR	-
Sapphire	APDM	2013-12-01	2012	4.85x3.6x1.4	<22g	-	~16 - 48hr log >8h stream	Wrist, Sternum, Waist, and Ankle	40-128Hz	-	Triaxial Accelerometer, Triaxial Gyroscope, Triaxial Magnetometer	50 Hz	± 2 or 6 g	14 bit	128 μg/√Hz	± 1500 º/s	14 bit	z: 0.126º/s/√Hz x,y: 0.070º/s/√Hz	± 6 Gauss	14 bit	4 mGauss/√Hz	-	-	-	-	-	-	-	-	-	-	-	USB	No	Motion Studio and Mobility Lab	Yes	-	-	Y	NN	Price available on Request	http://apdm.com/Wearable-Sensors/Sapphire	-
Sense Pro Dry Electrodes	Sense Core	2014-10-01	2014	-	19g	-	-	-	-	-	ECG, Triaxial Accelerometer, Temperature sensor	-	-	-	-	-	-	-	-	-	-	-	-	-	-	-	-	-	-	-	-	-	USB	No	SensePro Software	No	-	Heart Rate, calories burned, true respiration, breath rate, body temperature, speed, pace, distance, steps, cadence, activity classification	Y	YPA	$900	http://senseyourcore.com/Catalog/CatalogItem/1#sense-pro	-
SenseWear Mini Armband	BodyMedia, Pittsburgh, PA, USA	2013-02-01	2011	5,5 x 6.2 x x1.3cm	45.5g	Lithium Polymer	5-7 days (under steady use)	Upper right arm at triceps	1s to 1min	28days	Triaxial accelerometer, galvanic skin temperature and response, heat flux sensing	-	±1.0g	0.01g	-	-	-	-	-	-	-	0.0 - 300.0W/m2	Min 1W/m2	-	56kOhms to 20MOhms (50.0 nSiemens – 17.0 µSiemens)	-	-	20.0°C to 40.0°C	0.05°C	-	-	IP64	USB	Yes, RF	SenseWear Software 7.0	No	Steps, activity intensity level	Energy Expenditure	N	NN	-	sensewear.bodymedia.com	Johannsen et al (2010)
SenseWear Pro Armband	BodyMedia, Pittsburgh, PA, USA	2013-02-01	2003	8.84 x 5.64 x 2.41	82.2g	AAA Battery	3 days	Upper right arm at triceps	32Hz	14days	Biaxial accelerometer, 2 x galvanic skin temperature and response, heat flux sensing, heart beat receiver board, Near Body ambient temperature sensor	-	±2g	-	-	-	-	-	-	-	-	-	-	-	-	-	-	-	-	-	-	-	USB	Yes RF	Innerview Research Software	No	Steps, Activity intensity level.	Energy Expenditure	N	NN	-	-	Landmark: Jakicic et al 2004 King et al 2004
SenseWear Pro2	BodyMedia, Pittsburgh, PA, USA	2013-02-01	2005	8.84 x 5.64 x x2.14cm	82.g	2 x AAA Battery	-	Upper right arm at triceps	Raw Signals	14days	Biaxial accelerometer, 2 x galvanic skin temperature and response, heat flux sensing, heart beat receiver board, Near Body ambient temperature sensor	-	-	-	-	-	-	-	-	-	-	-	-	-	-	-	-	-	-	-	-	Splash-Resistant	USB	Yes RF	Innerview Research Software	No	Steps, Activity intensity level.	Energy Expenditure	N	NN	-	-	Landmark: Arvidsson et al 2007, Andre et al 2006, Papzoglou et al 2006
SenseWear Pro3 Armband	BodyMedia, Pittsburgh, PA, USA	2013-02-01	2008	8.8 x 5.6 x 2.1cm	82g	1 x AAA battery	14 days	Upper right arm at triceps	Raw Signals	14days	Triaxial accelerometer, galvanic skin temperature and response, heat flux sensing	-	±2g	Min 0.01g	-	-	-	-	-	-	-	0.0 - 300.0W/m2	Min 1W/m2	-	56kOhms to 20MOhms (50.0 nSiemens – 17.0 µSiemens)	-	-	20.0°C to 40.0°C	0.05°C	-	-	Splash-Resistant	USB	Yes, RF	SenseWear Software 7.0	No	Steps, Activity intensity level.	Energy Expenditure	Y	NN	-	sensewear.bodymedia.com	Landmark: Fruin et al (2004) Recent Johannsen et al (2010) Review: Yang et al (2010)
Sensoria Fitness	Heapsylon, Redmond, WA	2013-05-01	2013	Sock of shoe size and anklet	-	-	-	Sock and Ankle	-	18 days	Pressure Sensors (Sock) and Triaxial Accelerometer (Anklet)	-	-	-	-	-	-	-	-	-	-	-	-	-	-	-	-	-	-	-	-	-	USB and BLE	Yes, BT	Manufacturer App	Yes	-	Steps, speed, calories, altitude, distance, cadences, foot landing technique, and weight distribution of the foot	Y	YND	$199.00	http://store.sensoriafitness.com/	-
Sentimoto	Sentimoto Ltd	2014-10-01	2014	-	-	-	-	-	-	-	Triaxial Accelerometer, Triaxial Gyroscope, Temperature and Humidity Sensor, Body Temperature sensor, heart rate sensor	-	-	-	-	-	-	-	-	-	-	-	-	-	-	-	-	-	-	-	-	-	USB	Yes, BLE	Sentimoto Mobile App	No	-	Heart Rate, body temperature, levels of physical activity,	N	YPA	-	http://sentimoto.com/	-
Sit-pad	University of Queensland, Brisbane	2013-02-01	2012	43 x 32 x 2 cm	-	-	-	Chair	3 Sec - minimum load of 3kg	-	Medical Grade Pressure Sensor	-	-	-	-	-	-	-	-	-	-	-	-	-	-	-	-	-	-	-	-	-	USB	No	Proprietary Software Package - Microsoft Excel Output	No	Pressure on-off the pad	Sit time	Y	NN	-	-	Landmark: Ryde et al 2012
SmartMove (formerly SmartShoe)	SmartMove, Inc.	2013-05-01	2011	Insole size.	40g	-	-	Shoe Insole	25Hz	2 weeks	Triaxial Accelerometer and 5 x force-sensitive resistors	-	±3g	-	-	-	-	-	-	-	-	-	-	-	-	-	-	-	-	-	-	-	-	Yes BT	SmartMove App	No	-	Posture and movement recognition and energy expenditure	PO	YND	-	http://www.getsmartmove.com/	-
Spree	Hothead Technologies, Inc.	2014-01-01	2014	-	-	-	8 Hours @ continuous use	Head	-	-	Triaxial Accelerometer, Optical Heart Rate sensor and temperature sensor	-	-	-	-	-	-	-	-	-	-	-	-	-	-	-	-	-	-	-	-	Water-resistant	-	Yes, BLE	Spree Apps	No	-	Body Temperature, Heart Rate, Movement	Y	YPA	$199	http://spreesports.com/	-
StepWatch	Orthocare Innovations	2013-02-01	2003	7.5 x 5.0 x 2.0cm	38g	750 mAh Lithium	-	Ankle	128Hz (3sec to 255 s)	2months (1 min epochs)	biaxial accelerometer	-	-	-	-	-	-	-	-	-	-	-	-	-	-	-	-	-	-	-	-	-	USB	No	StepWatch Analysis Software	No	Steps	Step and gait analysis	Y	NN	-	www.orthocareinnovations.com	Landmark: Foster et al (2005), Review: Yang et al (2010)
Striiv Band	Striiv, Inc.	2014-10-01	2014	-	-	-	7 days	Wrist	-	-	Accelerometer	-	-	-	-	-	-	-	-	-	-	-	-	-	-	-	-	-	-	-	-	Water Resistant	-	Yes, BLE	Striiv App - MyFitnessPal, RunKeeper	No	-	Steps, Miles, Calories, Minutes of Activity	Y	YPA	$69.99	http://www.striiv.com/	-
Striiv Touch	Striiv, Inc.	2014-10-01	2014	-	-	-	5 days	Wrist	-	-	Accelerometer	-	-	-	-	-	-	-	-	-	-	-	-	-	-	-	-	-	-	-	-	Water Resistant	-	Yes, BLE	Striiv App - MyFitnessPal, RunKeeper	No	-	Steps, Miles, Calories, Minutes of Activity	Y	YPA	$99.99	http://www.striiv.com/	-
Suunto Ambit3	Amer Sports Company	2014-10-01	2014	5.0 x 5.0 x 1.7cm	92g	Rechargeable Lithium-ion	2-3 days with GPS - 30 days in time mode	Wrist	Heart rate 10s, GPS 10s	-	Accelerometer, GPS	-	-	-	-	-	-	-	-	-	-	-	-	-	-	-	-	-	-	-	-	Waterproof up to 100m	USB	Yes, BLE	Suunto Movescount App	No	-	Steps, Heart rate, speed, pace and distance/	Y	YPI	450	http://www.suunto.com/en-GB/Products/sports-watches/Suunto-Ambit3-Peak/Suunto-Ambit3-Peak-Sapphire/	-
Sync Burn	SYNC	2014-10-01	2014	-	-	-	1 year	Wrist	-	7 days	Accelerometer	-	-	-	-	-	-	-	-	-	-	-	-	-	-	-	-	-	-	-	-	Water-resistant	Wireless Sync	yes, BLE	MapMyFitness Mobile App	No	-	Calories Burned, Heart Rate, % of Max HR, distance tracking, steps,	Y	YPA	$37.95	http://syncactive.com/products/fitness/#thirdelement	-
Sync Elite	SYNC	2014-10-01	2014	-	-	-	1 year	Wrist	-	30 days	Accelerometer	-	-	-	-	-	-	-	-	-	-	-	-	-	-	-	-	-	-	-	-	-	Wireless sync	Retractable Jack	MapMyWalk	No	-	Step tracking, distance, calories burned, activity time and fat burning.	Y	YPA	$18.35	http://syncactive.com/products/activity-trackers/	-
Sync Fit	SYNC	2014-10-01	2014	-	-	-	1 year	Wrist	-	7 days	Accelerometer	-	-	-	-	-	-	-	-	-	-	-	-	-	-	-	-	-	-	-	-	Water-resistant	-	-	-	No	-	Calories Burned, Heart Rate, % of Max HR, distance tracking, steps,	Y	YPA	69.99	http://syncactive.com/products/fitness/#chart	-
Tracmor	Philips Research, Eindhoven, Netherlands	2013-02-01	1996	7.2 x 2.6 x 0.8cm	22g	2 x 9V Batteries	-	Waist	20Hz	21days	Three Uniaxial	0.11-20Hz	-	-	-	-	-	-	-	-	-	-	-	-	-	-	-	-	-	-	-	-	USB	No	-	No	Activity Counts	Energy Expenditure	N	NN	-	-	Landmark: Bouten et al (1996) Recent: Levine et al 2001
TracmorD (Philips DirectLife)	Philips New Wellness Solutions	2013-05-01	2009	3.2 x 3.2 x 0.5cm	12.5g	Lithium Ion	3 weeks	Lower Back	-	22Weeks	Triaxial	-	-	-	-	-	-	-	-	-	-	-	-	-	-	-	-	-	-	-	-	up to 3m depth	USB	No	The DirectLife Program	No	Activity Counts	Energy Expenditure	Y	YPA/YPI	$199.00	http://www.directlife.philips.com/	Landmark: Bonomi et al (2010) Recent and Review: Plasqui et al (2013)
TriTrac R3D	HemoKinetics Inc., Madison, WI	2013-02-01	1995	10.8 x 6.8 x 3.3cm	170.4g	9V Battery	14d @ 1min intervals	Waist	1-15mins	20,2791 data points	Triaxial Accelerometer	-	-	-	-	-	-	-	-	-	-	-	-	-	-	-	-	-	-	-	-	-	USB	No	Tritrac System Software	No	Activity Counts, Vector Magnitude Units	Energy Expenditure	N	NN	-	-	Landmark: Jakicic et al 1999
Vivago	Vivago Wellness	2013-05-01	2012	-	-	Lithium	-	Wrist	40Hz / 1min	-	Triaxial accelerometer	0.5-10Hz	±4g	-	-	-	-	-	-	-	-	-	-	-	-	-	-	-	-	-	-	-	USB	-	-	No	Acceleration	Energy Expenditure	Y	YPI	EUR439.00	www.vivagowellness.fr	Landmark: Vanhelst et al 2012
WearIT Smart Watch	WearIT	2014-10-01	2014	4.8 x 6.1 x 1.53cm	-	620mAh Lithium Ion Battery	-	Wrist	-	4Gb	Triaxial Accelerometer, Triaxial Magnetometer, Pedometer	-	-	-	-	-	-	-	-	-	-	-	-	-	-	-	-	-	-	-	-	Splash proof	USB	Yes	WearIT Mobile App	Yes	-	Activity, Heart Rate	N	YPA	-	http://www.wearit.net/	-
Wellograph	Wellograph Co., Ltd	2014-01-01	2014	4.2 x 3.2 x 1.25cm	55g	240mAH	7 days	Wrist	-	4 months @ continuous use	Tri-LED heart rate sensor, 9-axis motion sensor	-	-	-	-	-	-	-	-	-	-	-	-	-	-	-	-	-	-	-	-	Water-proof up to 50meters	Micro USB	Yes, BLE	The Wellograph App	No	-	Activity, BPM, Exercise, Fitness, Steps	Y	YPI	$349	http://wellograph.com/	-
Withings Pulse	Withings, Fr	2013-05-01	2012	4.3 x 2.2 x 0.8cm	8g	Lithium-Ion Polymer	2 weeks	Waist, Wrist	-	-	Triaxial Accelerometer and Optical Heart Rate Sensor and SpO2 sensor	-	-	-	-	-	-	-	-	-	-	-	-	-	-	-	-	-	-	-	-	-	Micro-USB	Yes, BLE	Withings Health Mate App	No	-	Steps taken, Floors Climbed, Distance travelled, Calories Burned, HR, Blood Oxygen level, Sleep quality and duration	Y	YPA	99.99	http://www.withings.com/en/pulse	-
Microsoft Band	Microsoft	2014-10-01	2014	1.1 x 3.3cm	-	Dual 100mAh Rechargeable lithium-ion polymer	48 hours	Wrist	-	-	Optical Heart rate sensor, triaxial accelerometer, triaxial gyroscope, GPS, Ambient light sensor, Skin Temperature sensor, UV sensor, Capacitive sensor, Galvanic skin response.	-	-	-	-	-	-	-	-	-	-	-	-	-	-	-	-	-	-	-	-	Dust and Splash Resistant	Magnetically-coupled connector to USB	Yes, BLE	Microsoft Health	No	-	Heart Rate Monitor, steps, pace, calorie tracking, sleep tracking.	Y	YPA	$199.99	http://www.microsoft.com/Microsoft-Band/en-us	-
Fitbit Charge	Fitbit UK	2014-10-01	2014	14 - 23.1 cm in circumference	-	Lithium Polymer	7 days	Wrist	60 seconds	7 days	Triaxial Accelerometer	-	-	-	-	-	-	-	-	-	-	-	-	-	-	-	-	-	-	-	-	Water resistant to 1 ATM	-	Yes, BLE	Fitbit App	No	-	Steps taken, distance travelled, calories burned, floors climbed and active minutes.	Y	YPA	99.99-119.99	https://www.fitbit.com/uk/charge?gclid=CPC2jJrvgcICFSnkwgod82wAkw&gclsrc=aw.ds	-
Fitbit Surge	Fitbit UK	2015-04-01	2015	15 - 23.1 cm in circumference		Lithium Polymer	7 days	Wrist	60 seconds	7 days	Triaxial accelerometer, Triaxial gyroscope, Optical Heart rate monitor, digital compass, altimeter, ambient light sensor, vibration motor	-	-	-	-	-	-	-	-	-	-	-	-	-	-	-	-	-	-	-	-	Water resistant to 1 ATM	-	BLE	Fitbit App	No	-	Steps taken, distance travelled, calories burned, floors climbed and active minutes, heart rate, GPS tracking, multi-sport tracking, sleep tracking	Y	YPA	199.99	https://www.fitbit.com/uk/surge
Razr Nabu X	Razer. Inc.	2015-04-01	2015	-	-	Lithium-Polymer Battery	7 days	Wrist	-	-	Accelerometer and Altimeter	-	-	-	-	-	-	-	-	-	-	-	-	-	-	-	-	-	-	-	-	Rain and Splash Proof	USB	Yes, BLE	Fitness for Nabu app	Yes	-	Calories Burnt, Step Taken, Floors climb, distance travelled, hours slept	A	YPA	-	http://www.razerzone.com/nabu-x	-
Stayhealthy Activity Monitor	StayHealthy	2015-04-01	2014	5.1 cm x 5.1 cm x 1.3 cm	51g	Two 3.6V Li-Ion 500mAh, rechargeable	14-20 Days	Waist	10Hz/6mins	3.6 years	Triaxial Accelerometer		+/- 4 G	2 mG																		-	USB	No	StayHealthy Assist Software	No		Energy Expenditure	A	YPA	Price available on Request	http://rt6tracker.com/wp-content/uploads/2013/05/SAM_Data_Researchers.pdf
Striiv Fusion Lite	Striiv, Inc.	2015-04-01	2015	-	-	Lithium Ion	5 days	Wrist	-	-	Triaxial Accelerometer	-	-	-	-	-	-	-	-	-	-	-	-	-	-	-	-	-	-	-	-	Sweat and Splash Proof	Micro USB	BLE	Striiv App - MyFitnessPal, RunKeeper	No	-	Steps, Calories Burned, sleep monitor	A	YPA	$99.99	http://www.striiv.com/pages/striiv-fusion-bio
Striiv Fusion Bio	Striiv, Inc.	2015-04-01	2015	-	-	Lithium Ion	5 days	Wrist	-	-	Triaxial Accelerometer and optical heart rate monitor	-	-	-	-	-	-	-	-	-	-	-	-	-	-	-	-	-	-	-	-	Sweat and Splash Proof	Micro USB	BLE	Striiv App - MyFitnessPal, RunKeeper	No	-	Steps, Calories Burned, sleep monitor	A	YPA	$79.99	http://www.striiv.com/pages/striiv-fusion-lite
Striiv Fusion	Striiv, Inc.	2015-04-01	2015	-	-	Lithium Ion	5 days	Wrist	-	-	Triaxial Accelerometer	-	-	-	-	-	-	-	-	-	-	-	-	-	-	-	-	-	-	-	-	Sweat and Splash Proof	Micro USB	BLE	Striiv App - MyFitnessPal, RunKeeper	No	-	Steps, Calories Burned, sleep monitor	A	YPA	$59.99	http://www.striiv.com/pages/striiv-fusion
Jawbone UP2	JAWBONE, San Francisco, CA	2015-04-01	2015	22 x 1.15 x 0.3-0.85 cm	25g	Rechargeable Lithium-Ion Polymer, 38 mAh Battery	up to 10 days	Wrist	-	up to nine months	Triaxial Accelerometer	-	-	-	-	-	-	-	-	-	-	-	-	-	-	-	-	-	-	-	-	rain, splash, sweat, and shower-resistant	USB	BLE	UP by Jawbone App	No	-	Steps, exercise and calories burned, sleep tracking, food logging	A	YPI	89.99	https://jawbone.com/store/buy/up2
Jawbone UP3	JAWBONE, San Francisco, CA	2015-04-01	2015	22 x 1.15 x 0.3-0.85 cm	29	Rechargeable Lithium-Ion Polymer, 38 mAh Battery	up to 7 days	Wrist	-	up to nine months	Triaxial Accelerometer, heart rate sensor, respirationm and galvanic skin response sessors	-	-	-	-	-	-	-	-	-	-	-	-	-	-	-	-	-	-	-	-	rain, splash, sweat, and shower-resistant	Magnetic USB	BLE	UP by Jawbone App	No	-	Steps, exercise and calories burned, sleep tracking, food logging, heart rate,	A	YPI	129.99	https://jawbone.com/store/buy/up3
Jawbone UP4	JAWBONE, San Francisco, CA	2015-04-01	2015	22 x 1.15 x 0.3-0.85 cm	29	Rechargeable Lithium-Ion Polymer, 38 mAh Battery	up to 7 days	Wrist	-	up to nine months	Triaxial Accelerometer, heart rate sensor, respirationm and galvanic skin response sessors	-	-	-	-	-	-	-	-	-	-	-	-	-	-	-	-	-	-	-	-	rain, splash, sweat, and shower-resistant	Magnetic USB	BLE	UP by Jawbone App	No	-	Steps, exercise and calories burned, sleep tracking, food logging, heart rate,	A	YPI	$199.99	https://jawbone.com/store/buy/up4
