# Supplementary material for: Devices for Self-Monitoring Sedentary Time or Physical Activity: A Scoping Review
Source: J Med Internet Res. 2016 May 4;18(5):e90. doi: 10.2196/jmir.5373 (PMC4871995; doi:10.2196/jmir.5373)
Supplement: Multimedia Appendix 3 [file jmir_v18i5e90_app3.xlsx]

## Sheet: Table 2 - Self-Monitoring PA 
Table 2 - Devices that Self-monitor Physical Activity and a Behaviour Change attribute tally
Name	Manufacturer	Date Found	Debut Year.	Size	Weight	Battery	Battery Life	Placement	Sampling rate / Epoch Length	Data Storage	Sensor	Bandwidth	Accel Range	Accel Resolution	Accel Noise	Gyro range	Gyro Res	Gyro Noise	Magneto Range	Magneto Resolution	Magneto Noise	Heat Flux range	Heat Flux Resolution	Heat Flux Noise	Galvanic Skin Range	Galvanic Skin Resolution	Galvanic Skin Noise	Skin Temperature Range	Skin Temperature Resolution	Skin Temperature Noise	Interunit Synchro	Water	Interface	Wireless	Software for Data Processing	SDK	Outcomes (Measured)	Outcome (Calculated)	Available	Self-Monitoring	Cost	Reference	Type
																																											Device				Backend platform
																																											Auditory	Vibratory	Omnipresent	Push Notification	Auditory	Vibratory	Omnipresent
Actigraph Link	Actigraph LLC, Pensacola, FL	2014-05-01	2014	3.5 x 3.5 x 1cm	14g	Rechargable Lithium Ion	14 days (wireless disabled, 30Hz sample rate, gyro disabled, sleep mode)	wrist, waist	30-100Hz	240 days/4GB	Triaxial Accelerometer, Gyroscope, Magnetometer	-	±8g	-	-	± 2000 deg/sec	-	-	± 4800 micro-Tesla	-	-	-	-	-	-	-	-	-	-	-	-	1m, 30mins	USB	Yes, BLE	Actilife Software/ActiLife Mobile Application	No	-	Energy Expenditure, activity intensity level, body position and amount of sleep	Y	YPA	$275	[39]	6	6	1	6	6	6	2
Actigraph wGT3X+BT	Actigraph LLC, Pensacola, FL	2013-10-01	2013	4.6 x 3.3 x 1.5cm	19g	Rechargeable Lithium Polymer	25 days (wireless disabled, 30 Hz sample rate)	Ankle, Waist, thigh or wrist	30-100Hz	120 days at 30Hz	Triaxial Accelerometer , Ambient Light Photodiode and inclinometer	-	±8g	-	-	-	-	-	-	-	-	-	-	-	-	-	-	-	-	-	-	1m, 30mins	USB	Yes, BLE	Actilife Software/ActiLife Mobile Application	No	Vector Magnitude	Energy Expenditure, activity intensity level, body position and amount of sleep	Y	YPA	$225.00	[40]	6	6	6	6	6	6	2
Adidas Fit Smart	Adidas International Trading	2014-10-01	2014	3.4 x 1.2 x (1.8 or 2.0)cm	47/50g	200mAh Lithium ion	5 days	Wrist	-	up to 10 hours workout data	Accelerometer, Mio Continuous optical heart rate	-	-	-	-	-	-	-	-	-	-	-	-	-	-	-	-	-	-	-	-	-	USB	Yes, BLE	Adidas MiCoach train and run app	No	-	Heart rate, calories, pace/speed, distance and stride rate	Y	YPA	145	[41]	6	6	1	6	6	6	1
Amiigo	Amiigo, Inc.	2013-05-01	2013	One size – Micro Adjustable	-	Lithium Polymer Battery	3 days	Wrist and shoe clip	-	6 days	Triaxial Accelerometer, pulse oximeter, temperature sensor	-	-	-	-	-	-	-	-	-	-	-	-	-	-	-	-	-	-	-	-	Waterproof	BLE	Yes, BT	Manufacturer App	No	-	Activity Recognition, resting heart rate, calories burned, step counting, exercise tracking, sleep tracking.	Y	YPA	$179.00	[42]	6	6	6	5	6	6	1
Apple Watch	Apple Inc., Cupertino, CA, USA	2014-10-01	2014	two case sizes heights 3.8 or 4.2 cm	Unknown	Unknown	Unknown	Wrist	-	-	Triaxial Accelerometer, GPS, Heart Rate Sensor	-	-	-	-	-	-	-	-	-	-	-	-	-	-	-	-	-	-	-	-	-	Lightening USB	Yes, BLE	Apple iOS	No	-	Total Body Activity, step counting, calories burned, numbers of times stand up	Y	YPI	215	[43]	6	1	1	1	6	6	1
Archos Activity Monitor	ARCHOS	2014-01-01	2014	5.9 x 2.9 x 1.0	8g	3.7V/70Ah Lithium Polymer Lithium Battery	7 days	Wrist	1 Min	7 days	Triaxial Accelerometer	-	-	-	-	-	-	-	-	-	-	-	-	-	-	-	-	-	-	-	-	Water-Resistant	USB	Yes, BLE	ARCHOS Connected Self App	No	-	Steps, calories burned, walking distance	Y	YPA	49.99	[44]	6	6	1	6	6	6	1
Basis Peak	BASIS Science, Inc., San Francisco, CA	2014-10-01	2014	-	-	-	4 days	Wrist	-	-	Triaxial Accelerometer, Optical Heart Rate Sensor, Galvanic Skin Response, and Skin Temperature	-	-	-	-	-	-	-	-	-	-	-	-	-	-	-	-	-	-	-	-	Waterproof up to 50 m	Wireless sync	Yes, BLE	Basis - Fitness, Sleep and Stress tracker	No	-	Steps, Calories Burned, Heart Rate, Perspiration, Skin Temperature	Y	YPI	$199.99	[45]	6	6	1	4	6	6	1
Bowflex Boost	Nautilus, Inc. Vancouver WA	2013-05-01	2013	-	-	-	11 days	Wrist	-	11 days	Triaxial Accelerometer	-	-	-	-	-	-	-	-	-	-	-	-	-	-	-	-	-	-	-	-	-	No	Yes, BT	Bowflex Boost App	No	-	Activity Level, Calories, distance, steps and sleep	Y	YPA	82.99	[46]	6	6	1	6	6	6	1
Epson Pulsense 100 Wristband	Epson America, Inc.	2014-10-01	2014	Unknown	Unknown	Unknown	Unknown	Wrist	-	20 days	Triaxial Accelerometer, Heart rate Monitor	-	-	-	-	-	-	-	-	-	-	-	-	-	-	-	-	-	-	-	-	-	USB	Yes, BLE	Pulsense Mobile App and Website	Yes	-	Heart rate zone, steps, calories burned, sleep patterns	Y	YPA	$129	[47]	6	6	1	1	6	6	1
Epson Pulsense 500 watch	Epson America, Inc.	2014-10-01	2014	Unknown	Unknown	Unknown	Unknown	Wrist	-	-	Accelerometer, Heart rate Monitor	-	-	-	-	-	-	-	-	-	-	-	-	-	-	-	-	-	-	-	-	-	-	Yes, BLE	Pulsense Mobile App and Website	Yes	-	Heart rate zone, steps, calories burned, sleep patterns	Y	YPA	$199	[47]	6	6	1	6	6	6	1
Fitbit Charge	Fitbit UK	2014-10-01	2014	14 - 23.1 cm in circumference	-	Lithium Polymer	7 days	Wrist	60 seconds	7 days	Triaxial Accelerometer	-	-	-	-	-	-	-	-	-	-	-	-	-	-	-	-	-	-	-	-	Water resistant to 1 ATM	-	Yes, BLE	Fitbit App	No	-	Steps taken, distance travelled, calories burned, floors climbed and active minutes.	Y	YPA	99.99	[48]	6	6	1	6	6	6	1
Fitbit Flex	Fitbit, Inc. San Francisco, CA	2014-10-01	2014	14 - 20.9 cm circumference - 1.3cm width	-	Lithium Polymer Battery	5 days	Wrist	60seconds	30 days	Triaxial Accelerometer	-	-	-	-	-	-	-	-	-	-	-	-	-	-	-	-	-	-	-	-	Water Resistant - up to 10metres	Wireless Sync Dongle	Yes, BLE	Fitbit Flex App and Fitbit Website	No	-	Calories Burned, distance travels, steps, and sleep quality.	Y	YPA	79.99	[19,20,32,37,38,49]	6	6	1	6	6	6	1
Fitbit One	Fitbit, Inc. San Francisco, CA	2013-05-01	2012	4.8 x 1.9 x 9.6cm	8g	Lithium-ion Polymer	10-14days	Waist, wrist	60s	7 Days @1min epoch 23 days of summarised information	Triaxial Accelerometer and Altimeter	-	-	-	-	-	-	-	-	-	-	-	-	-	-	-	-	-	-	-	-	-	USB	Yes, BT	Fitbit App	No	-	Steps, Distance, Calories Burned, Floors Climbed.	Y	YPA	79.99	[31,34,35,50]	6	6	1	6	6	6	1
Fitbit Surge	Fitbit UK	2015-04-01	2015	15 - 23.1 cm in circumference		Lithium Polymer	7 days	Wrist	60 seconds	7 days	Triaxial accelerometer, Triaxial gyroscope, Optical Heart rate monitor, digital compass, altimeter, ambient light sensor, vibration motor	-	-	-	-	-	-	-	-	-	-	-	-	-	-	-	-	-	-	-	-	Water resistant to 1 ATM	-	BLE	Fitbit App	No	-	Steps taken, distance travelled, calories burned, floors climbed and active minutes, heart rate, GPS tracking, multi-sport tracking, sleep tracking	Y	YPA	199.99	[51]	6	6	1	6	6	6	1
Fitbug Orb	Fitbug Ltd	2014-10-01	2014	5 x 5 x 5 cm	Unknown	-	4 months	Anywhere	-	-	Accelerometer	-	-	-	-	-	-	-	-	-	-	-	-	-	-	-	-	-	-	-	-	Splash-Proof	Wireless Sync	Yes, BLE	Fitbug Activity App and Fitbug website	No	-	Calories burned, total activity, total steps, aerobic steps	Y	YPA	$49.95	[52]	6	6	6	6	6	6	1
FlyFit	FlyFit, Inc.	2014-10-01	2014	2.9 x 1.7 x 1.0cm	under 100g	Rechargeable Lithium-ion	5-7 days with off-sync mode or 8 hours with real-time sync	Ankle	-	-	Triaxial Accelerometer	-	-	-	-	-	-	-	-	-	-	-	-	-	-	-	-	-	-	-	-	Waterproof - allowing wear for swimming	-	Yes, BLE	FlyFit Mobile App	No	-	Steps, step speed, step distance, stairs climbed, calories burned, bike distance, bike speed,	Y - PO	YPA	$199 - pre order price	[53]	6	6	6	6	6	6	1
Free Wavz	Free Wavz	2014-10-01	2014	-	16g	100mAh lithium ion battery	6-8 hours	Ear-phone/plug	-	-	Triaxial Accelerometer, Infra-red and red pulse oximeter	-	-	-	-	-	-	-	-	-	-	-	-	-	-	-	-	-	-	-	-	Sweat and Water Resistant	-	Yes, BLE	Free Wavz Mobile App	No	-	Step, Heart Rate, O2 saturation, average speed, distance, and calories burned.	Y	YPA	$219	[54]	1	6	6	6	6	6	1
Garmin VivoFit	Garmin Ltd	2014-01-01	2014	12-21cm	25.5g	2xCR1632 Lithium Polymer	1 year or greater	Wrist	-	1Month	-	-	-	-	-	-	-	-	-	-	-	-	-	-	-	-	-	-	-	-	-	Water-Resistant	USB	Yes, BLE	Garmin Connect App	No	-	Daily Step Count, goal countdown, distance, calories, heart rate and heart rate zone.	Y	YPI	99.99	[55]	6	6	1	6	6	6	1
Garmin VivoSmart	Garmin Ltd	2014-10-01	2014	12.7 to 22.1 circumference	18.7 to 19.0g	Rechargeable Lithium Battery	Up to 7 day s	Wrist	-	3 weeks of 24/7 activity data or 2 weeks if heart rate monitor is used 1 hour per day	Accelerometer and Heart Rate Monitor (optional)	-	-	-	-	-	-	-	-	-	-	-	-	-	-	-	-	-	-	-	-	water-proof up to 50metres	Wireless Sync	Yes, BLE	Garmin Connect App and Garmin on Computer	No	-	Step Counts, calories and distance	Y	YPI	$169.99 - 199.99	[56]	6	6	1	6	6	6	1
GoBe Activity Monitor	HealBe GoBE	2014-10-01	2014	-	-	-	3 days	Wrist	-	-	Triaxial Accelerometer, heart rate sensor, and impedance sensor	-	-	-	-	-	-	-	-	-	-	-	-	-	-	-	-	-	-	-	-	Waterproof up to 3m	Wireless Sync	Yes, BLE	GoBe Body Manager Mobile App	No	-	Calorie Intake, Calories Burned, Hydration Levels, Heart Rate, Blood Pressure, Stress Levels, Distance Travelled.	Y	YPA	$299.99	[57]	6	6	6	6	6	6	6
GOQii Band	GOQii	2014-10-01	2014	-	-	-	4-5days	Wrist	-	-	Accelerometer	-	-	-	-	-	-	-	-	-	-	-	-	-	-	-	-	-	-	-	-	Sweat Proof and Splash proof	Wireless Sync	Yes, BLE	GOQii Mobile App	No	-	Steps, distance travelled, calories burned, time spent active, sleep quality	Y	YPI	70	[58]	6	1	1	1	6	6	1
Hexoskin	Hexoskin, Montreal, Quebec.	2013-05-01	2013	Shirt Size	41g	-	14 hours	Shirt	64Hz	157hrs	3 x heart rate sensor, 2 x breathing rate sensors, 1x Triaxial accelerometer	-	±16g	0.004g	-	-	-	-	-	-	-	-	-	-	-	-	-	-	-	-	-	Water-resistant	USB	Yes, BT	Hexoskin App	No	-	Heart rate, Heart Rate Variability, Breathing Rate, Breathing Volume, Steps, cadence and calories burned, sleep.	Y	YPA	$399.00	[59]	6	6	6	6	6	6	1
iBitz	GeoPalz, LLC, CO	2013-05-01	2012	4.8 x 3.0 x 2.0cm	-	3V CR2032 Battery	-	Waist or shoe	60sec	30 days	Triaxial Accelerometer	-	-	-	-	-	-	-	-	-	-	-	-	-	-	-	-	-	-	-	-	Water-resistant	BLE	Yes, BT	iBitz Unity App	No	-	Steps, calorie burned, distance, average speed	Y	YPA	19.95	[60]	6	6	6	6	6	6	6
iHealth Wireless Activity and Sleep Tracker	iHealth Lab Inc.	2014-10-01	2014	-	-	165mAh 3.7V Lithium Ion	5-7 days	Wrist, Waist	60 seconds	14 days	Accelerometer	-	-	-	-	-	-	-	-	-	-	-	-	-	-	-	-	-	-	-	-	Sweat, rain and splash proof	Wireless Sync	Yes, BLE	iHealth MyVitals App	No	-	Steps, calories burned and distance travelled	Y	YPA	$59.95	[61]	6	6	1	6	6	6	1
Jawbone UP	JAWBONE, San Francisco, CA	2013-05-01	2013	14 – 20cm in circumference	19-23g	32mAh Lithium-ion Polymer	10 days	Wrist	-	10 Days	Triaxial Accelerometer	-	-	-	-	-	-	-	-	-	-	-	-	-	-	-	-	-	-	-	-	Water Resistant	3.5mm headphone port	No	UP by Jawbone App	No	-	Distance, calories burned, active time, and active intensity	Y	YPI	64.99	[34,35,62]	6	1	6	6	6	6	1
Jawbone UP2	JAWBONE, San Francisco, CA	2015-04-01	2015	22 x 1.15 x 0.3-0.85 cm	25g	Rechargeable Lithium-Ion Polymer, 38 mAh Battery	up to 10 days	Wrist	-	up to nine months	Triaxial Accelerometer	-	-	-	-	-	-	-	-	-	-	-	-	-	-	-	-	-	-	-	-	rain, splash, sweat, and shower-resistant	USB	BLE	UP by Jawbone App	No	-	Steps, exercise and calories burned, sleep tracking, food logging	A	YPI	89.99	[63]	6	1	1	6	6	6	1
Jawbone UP24	JAWBONE, San Francisco, CA	2014-10-01	2014	small - 5.2 x 3.5cm, Medium - 6.3 x 4.0, Large - 6.9 x 4.3	small - 19g, Medium - 22g, Large - 23g	32mAh Lithium-ion Polymer	14 days	Wrist	-	-	Triaxial Accelerometer	-	-	-	-	-	-	-	-	-	-	-	-	-	-	-	-	-	-	-	-	Splash Resistant	USB	Yes, BLE	Jawbone App	No	-	Steps, Activity Classification, Calories Burned.	Y	YPA	129.99	[37,38,64]	6	1	6	6	6	6	1
Jawbone UP3	JAWBONE, San Francisco, CA	2015-04-01	2015	22 x 1.15 x 0.3-0.85 cm	29	Rechargeable Lithium-Ion Polymer, 38 mAh Battery	up to 7 days	Wrist	-	up to nine months	Triaxial Accelerometer, heart rate sensor, respirationm and galvanic skin response sessors	-	-	-	-	-	-	-	-	-	-	-	-	-	-	-	-	-	-	-	-	rain, splash, sweat, and shower-resistant	Magnetic USB	BLE	UP by Jawbone App	No	-	Steps, exercise and calories burned, sleep tracking, food logging, heart rate,	A	YPI	129.99	[65]	6	1	1	6	6	6	1
Jawbone UP4	JAWBONE, San Francisco, CA	2015-04-01	2015	22 x 1.15 x 0.3-0.85 cm	29	Rechargeable Lithium-Ion Polymer, 38 mAh Battery	up to 7 days	Wrist	-	up to nine months	Triaxial Accelerometer, heart rate sensor, respirationm and galvanic skin response sessors	-	-	-	-	-	-	-	-	-	-	-	-	-	-	-	-	-	-	-	-	rain, splash, sweat, and shower-resistant	Magnetic USB	BLE	UP by Jawbone App	No	-	Steps, exercise and calories burned, sleep tracking, food logging, heart rate,	A	YPI	$199.99	[66]	6	1	1	6	6	6	1
Ki Fit	Ki Performance	2014-10-01	2014	6.2 x 5.5 x 1.3cm unit + 4 cm diameter Ki Fit Display	45.5g	Internal lithium polymer cell battery	5-7 days	Upper Arm Armband + Wrist	-	14 days	Triaxial Accelerometer, Heat Flux sensor, Skin Temperature sensor, Galvanic skin response sensor	-	±1.0g	0.01g	-	-	-	-	-	-	-	0.0 - 300W/m2	1.0W/m2	-	56k Ohms to 20M Ohms (50.0 nSiemens – 17.0 µSiemens)	-	-	20.0°C to 40.0°C	0.05°C	-	-	Splash Proof	USB	Yes, BLE	BodyMedia App and Online Activity Manager	No	-	Tracks calories burned, moderate and vigorous activity, steps, sleep, and goals	Y	YPA	£268.99 + £60	[67]	6	6	6	6	6	6	1
LEO	Gesture Logic	2014-10-01	2014	3.7cm in diameter	-	Rechargeable Lithium Ion battery	-	Thigh	-	2Gb of flash memory	Triaxial Accelerometer, Bioimpedence, Heart Rate Sensor, Muscle Tracking sensor	-	-	-	-	-	-	-	-	-	-	-	-	-	-	-	-	-	-	-	-	Splash Proof	Wireless Sync	Yes, BLE	LeoHelps Mobile App	No	-	Steps, Calories Burned, Heart Rate, Activity Recognition, Cadence, Muscle Monitoring, Hydration Levels, Lactic Acid Levels.	Y	YPA	$299	[68]	6	6	6	6	6	6	1
LG Activity Tracker	LG Electronics,	2014-01-01	2014	18 x 1.7 x 1.0	45g	-	2.3 days	Wrist	-	-	Triaxial Accelerometer, Altimeter	-	-	-	-	-	-	-	-	-	-	-	-	-	-	-	-	-	-	-	-	Splash Proof	-	Yes, BLE	LG Fitness App	No	-	Steps , Distance, Speed, Calories, pace and elevation.	Y	YPA	$149.99	[69]	6	1	1	6	6	6	1
LifeBeam Hat	LifeBEAM	2014-10-01	2014	-	-	-	-	Head	-	-	Triaxial Accelerometer, optical Heart rate sensor	-	-	-	-	-	-	-	-	-	-	-	-	-	-	-	-	-	-	-	-	Water-resistant	Wireless Sync	Yes, BLE & ANT+	Compatible with a number of Health and Fitness Apps	No	-	Calories Burned, Cadence and steps, Heart Rate measurement	Y	YPA	$99	[70]	6	6	6	6	6	6	1
LifeTrak Core C200	Salutron Inc.,	2014-10-01	2014	Watch head size - 5.3 x 2.8, Strap length - 21.7cm	-	Replaceable - Lithium Polymer CR2032	1 year	Wrist	-	7days of hourly data	Accelerometer and Heart Rate Monitor (optional)	-	-	-	-	-	-	-	-	-	-	-	-	-	-	-	-	-	-	-	-	Waterproof up to 30m	-	-	-	No	-	Steps, heart rate, calories burned, distance.	Y	YPA	$59.99	[71]	6	6	1	6	6	6	6
LifeTrak Core C210	Salutron Inc.,	2014-10-01	2014	Watch head size - 5.3 x 2.8, Strap length - 21.7cm	-	Replaceable - Lithium Polymer CR2032	1 year	Wrist	-	7days of hourly data	Accelerometer and Heart Rate Monitor (optional)	-	-	-	-	-	-	-	-	-	-	-	-	-	-	-	-	-	-	-	-	Waterproof up to 30m	-	-	-	No	-	Steps, heart rate, calories burned, distance, sleep tracking	Y	YPA	$69.99	[72]	6	6	1	6	6	6	6
LifeTrak Move C300	Salutron Inc.,	2013-05-01	2013	-	-	Replaceable - Lithium Polymer CR2032	1 year	Wrist	-	7 days	Triaxial Accelerometer and Optical Heart Rate Sensor	-	-	-	-	-	-	-	-	-	-	-	-	-	-	-	-	-	-	-	-	Water-Resistant - 30metres	USB	Yes, BT	LifeTrak App and Compatible with many different Health and Fitness Apps	No	-	Steps, calories distance and heart rate	Y	YPA	$79.99	[73]	6	6	1	6	6	6	1
LifeTrak Zone C410	Salutron Inc.,	2014-10-01	2014	Watch head size - 5.3 x 3.0, Strap length - 21.7cm	-	Replaceable - Lithium Polymer CR2032	1 Year	Wrist	-	7days of hourly data	Accelerometer and Heart Rate Monitor (optional)	-	-	-	-	-	-	-	-	-	-	-	-	-	-	-	-	-	-	-	-	Waterproof up to 30m	-	Yes, BLE	LifeTrak App	No	-	Steps, heart rate, calories burned, distance, sleep tracking	Y	YPA	$99.99	[74]	6	6	1	6	6	6	1
LUMOlift	LUMO Body Tech, Inc., Palo Alto, Ca	2014-10-01	2014	4.45 x 2.5 x 1.2cm	11.5g	Lithium Polymer	5 days	Chest	-	4 weeks	Triaxial Accelerometer	-	-	-	-	-	-	-	-	-	-	-	-	-	-	-	-	-	-	-	-	Water-Resistant	Wireless Sync	Yes, BLE	LUMOlift App	No	-	Calories Burned, Steps, Sitting and Standing Postures	Y	YPI	$99.99	[75]	6	5	6	7	6	6	1
Magellan EchoFit	MiTac Int Corp	2014-10-01	2014	4.6 x 4.9 x 1.3cm	44g	Replaceable - Lithium Polymer CR2032	6 - 11 months	Wrist	-	-	Accelerometer and Heart Rate Monitor (Optional)	-	-	-	-	-	-	-	-	-	-	-	-	-	-	-	-	-	-	-	-	Splash-Proof	-	Yes, BLE	Echo Utility App, Compatible with a number of Health and Fitness Apps	No	-	Steps, distance , calories burned, sleep, elevation	Y	YPA	$99.99	[76]	6	6	1	6	6	6	1
Microsoft Band	Microsoft	2014-10-01	2014	1.1 x 3.3cm	-	Dual 100mAh Rechargeable lithium-ion polymer	48 hours	Wrist	-	-	Optical Heart rate sensor, triaxial accelerometer, triaxial gyroscope, GPS, Ambient light sensor, Skin Temperature sensor, UV sensor, Capacitive sensor, Galvanic skin response.	-	-	-	-	-	-	-	-	-	-	-	-	-	-	-	-	-	-	-	-	Dust and Splash Resistant	Magnetically-coupled connector to USB	Yes, BLE	Microsoft Health	No	-	Heart Rate Monitor, steps, pace, calorie tracking, sleep tracking.	Y	YPA	$199.99	[77]	1	1	1	1	6	6	1
Misfit Flash	Misfit Wearables San Francisco, CA	2014-10-01	2014	2.85 x 0.8 x 2.85	6.0g	CR2032 Lithium Polymer	6 months	Necklace, Wrist, Waist, Shoe	-	30 days	Triaxial Accelerometer	-	-	-	-	-	-	-	-	-	-	-	-	-	-	-	-	-	-	-	-	Water Proof 30m	BLE	Yes, BLE	Shine App	No	-	Step count, distance moved, calories expended, sleep quality and duration	Y	YPA	$49.99	[78]	6	6	1	6	6	6	1
Misfit Shine	Misfit Wearables San Francisco, CA	2013-05-01	2013	2.75 x 0.33 x 2.75	9.4	CR2032 Lithium Polymer	6 months	Necklace, Wrist, Waist, Shoe	-	30 days	Triaxial Accelerometer	-	-	-	-	-	-	-	-	-	-	-	-	-	-	-	-	-	-	-	-	Water Proof 50m	BLE	Yes, BT	Shine App	No	-	Step count, distance moved, calories expended, sleep quality and duration	Y	YPA	$99.99	[35,37,38,79]	6	6	1	6	6	6	1
Moto 360	Motorola Mobility	2014-10-01	2014	4.6 diameter x 1.1 height cm	-	320mAh Lithium Polymer	1 day	Wrist	-	4GB internal storage + 512MB RAM	Triaxial Accelerometer and Optical Heart Rate Sensor	-	-	-	-	-	-	-	-	-	-	-	-	-	-	-	-	-	-	-	-	Water Proof up to 1m	-	Yes, BLE	-	No	-	Heart rate and steps	Y	YPA	$249.99	[80]	6	6	1	6	6	6	6
MyWellness Key	Technogym, Gambettola, Italy	2013-05-01	2011	8.5 x 2.0 x 0.7cm	18.7g	-	-	Waist	16Hz	30 days	Uniaxial	-	-	-	-	-	-	-	-	-	-	-	-	-	-	-	-	-	-	-	-	-	USB as part of the device	No	Online Activity Manager	No	Activity Counts	Energy Expenditure and Activity intensity level	Y	YPI	Price available on Request	[23,24,25,81]	6	6	1	6	6	6	1
New Balance Body TRNr	New Balance,	2014-10-01	2014	-	-	-	-	Wrist	-	30 days	Triaxial Accelerometer	-	-	-	-	-	-	-	-	-	-	-	-	-	-	-	-	-	-	-	-	Splash Proof	Wireless Sync	Yes, BLE	New Balance SmartTRNr	No	-	Steps, distance, calories burned	Y	YPA	$59.99	[82]	6	6	1	6	6	6	1
New Balance Life TRNr	New Balance	2014-10-01	2014	-	-	-	-	Wrist	-	7 days	Triaxial accelerometer and Heart Rate Monitor	-	-	-	-	-	-	-	-	-	-	-	-	-	-	-	-	-	-	-	-	Water proof up to 30m	Wireless Sync	Yes, BLE	New Balance SmartTRNr	No	-	Steps, distance, calories burned, heart rate	Y	YPA	$79.99	[83]	6	6	1	6	6	6	1
Nike+ Fuelband SE	Nike	2014-01-01	2013	14.7 - 19.7cm	27 - 32g	2x3.7V Lithium Polymer	4 days	Wrist	-	-	Triaxial Accelerometer and ambient light sensor.	-	-	-	-	-	-	-	-	-	-	-	-	-	-	-	-	-	-	-	-	Water-Resistant	USB	Yes, BLE	Nike+ Fuelband App	No	-	Nike fuel, steps, calories, distances, and time	Y	YPA	89	[34,35,36,37,38,84]	6	6	1	6	6	6	1
Omate X	Omate	2014-10-01	2014	4.5 x 4.1 x 1.12cm	-	400mAh lithium ion	7 days	Wrist	-	128Mb Internal Storage + 32Mb RAM	Triaxial Accelerometer and Triaxial Gyroscopes	-	-	-	-	-	-	-	-	-	-	-	-	-	-	-	-	-	-	-	-	-	USB	Yes, BLE	Compatible with a number of Health and Fitness Apps	No	-	Steps	Y	YPA	$149	[85]	6	6	1	1	6	6	1
PAM AM200	Doorwerth, Netherlands	2013-05-01	2008	5.8 x 4.2 x 1.3cm	28g	CR2032 Lithium Polymer	>1 year	Waist	1s to 1min	3 Months	Uniaxial Accelerometer	-	-	-	-	-	-	-	-	-	-	-	-	-	-	-	-	-	-	-	-	Light Splash Proof	Micro-USB	No	Personalised Website	No	-	PAM Points	Y	YPI	EUR79.00	[86]	6	6	1	6	6	6	1
PAM AM300	Doorwerth, Netherlands	2014-10-01	2014	6.8 x 3.3 x 1.0cm	20g	CR2032 Button cell battery	>1 year	Waist	-	-	Triaxial Accelerometer	-	-	-	-	-	-	-	-	-	-	-	-	-	-	-	-	-	-	-	-	-	Micro -USB	No	PAM Coach computer and Mobile Application	No	-	physical activity score per day, number of minutes in three different intensity zones	Y	YPA	EUR99.00	[87]	6	6	1	6	6	6	1
Pavlok	Behavioural Technology Group	2014-10-01	2014	-	few ounces	-	4 days	Wrist	-	-	-	-	-	-	-	-	-	-	-	-	-	-	-	-	-	-	-	-	-	-	-	Water-resistant	micro-USB	Yes, BLE	Pavlok Mobile App	No	-	Activity and Sleep Tracking	Y	YPA	$175	[88]	6	1	6	6	6	6	1
Pebble	Pebble Technology	2013-05-01	2012	5.03 x 3.2 x 0.8 cm	38g	Lithium ion	7 days	Wrist/ Bike handlebars	-	7 Days	Triaxial accelerometer and light sensor	-	-	-	-	-	-	-	-	-	-	-	-	-	-	-	-	-	-	-	-	Water Resistant up to 50m	USB	Yes, BLE	Pebble Smartwatch App	-	-	Speed, Distance and Pace data, walking, running, biking and sleep.	Y	YPA	$99.00	[89]	4	4	1	6	6	6	6
Polar Loop	Polar Electro,	2014-10-01	2014	-	-	-	-	Wrist	-	-	Accelerometer	-	-	-	-	-	-	-	-	-	-	-	-	-	-	-	-	-	-	-	-	Waterproof	USB	Yes, BLE	Polar Flow app and Polar Flow Web Service	No	-	daily activity, calories burned, steps taken,	Y	YPI	84.5	[38,90]	6	6	1	6	6	6	1
Polar V800	Polar Electro,	2014-10-01	2014	-	-	-	-	Wrist	-	-	Accelerometer and Heart Rate Monitor (optional), altimeter, barometer, GPS	-	-	-	-	-	-	-	-	-	-	-	-	-	-	-	-	-	-	-	-	Waterproof up to 30m	Custom USB	Yes, BLE	Polar Flow app a and Polar Flow Web Service	No	-	daily activity, calories burned, steps taken, distance and heart rate	Y	YPI	399.95	[91]	6	6	1	6	6	6	1
Razer Nabu	Razer. Inc.	2014-01-01	2014	-	-	Lithium-Polymer Battery	7 days	Wrist	-	-	Accelerometer and Altimeter	-	-	-	-	-	-	-	-	-	-	-	-	-	-	-	-	-	-	-	-	Rain and Splash Proof	USB	Yes, BLE	Fitness for Nabu app	Yes	-	Calories Burnt, Step Taken, Floors climb, distance travelled, hours slept	Pre-Order	YPA	-	[92]	6	1	1	1	6	6	1
Razr Nabu X	Razer. Inc.	2015-04-01	2015	-	-	Lithium-Polymer Battery	7 days	Wrist	-	-	Accelerometer and Altimeter	-	-	-	-	-	-	-	-	-	-	-	-	-	-	-	-	-	-	-	-	Rain and Splash Proof	USB	Yes, BLE	Fitness for Nabu app	Yes	-	Calories Burnt, Step Taken, Floors climb, distance travelled, hours slept	A	YPA	-	[93]	6	1	1	6	6	6	1
RT6	Stayhealthy	2013-05-01	2013	5.1 x 5.1 x 1.3cm	51g	2x 3.6V Li-ion 500mAh Rechargeable	48hours @ 10Hz	Waist	5-20Hz	25-103hours	Triaxial Accelerometer and Triaxial Gyroscopes	-	±2g - ±8g	1-4mg	-	±250 - ±2000	8.75 - 70.0mDPS	-	-	-	-	-	-	-	-	-	-	-	-	-	-	-	USB	No	StayHealthy Assist Software	No	Activity Vector Magnitude Units	Energy Expenditure	Y	YPI	Price available on Request	[94]	6	6	1	6	6	6	6
Samsung Gear Fit	SAMSUNG	2014-10-01	2014	2.3 x 5.7 x 1.2cm	27g	210mAh Lithium-ion Battery	3-5days	Wrist	-	-	Accelerometer, Heart rate sensor, gyroscope	-	-	-	-	-	-	-	-	-	-	-	-	-	-	-	-	-	-	-	-	Waterproof 1meter for 30minutes	-	Yes, BLE	On-board Samsung OS	No	-	Pedometer; Exercise; Sleep; Heart Rate;	Y	YPA	$149.99	[95]	6	6	1	1	6	6	1
Spree	Hothead Technologies, Inc.	2014-01-01	2014	-	-	-	8 Hours @ continuous use	Head	-	-	Triaxial Accelerometer, Optical Heart Rate sensor and temperature sensor	-	-	-	-	-	-	-	-	-	-	-	-	-	-	-	-	-	-	-	-	Water-resistant	-	Yes, BLE	Spree Apps	No	-	Body Temperature, Heart Rate, Movement	Y	YPA	$199	[96]	6	6	6	6	6	6	1
Stayhealthy Activity Monitor	StayHealthy	2015-04-01	2014	5.1 cm x 5.1 cm x 1.3 cm	51g	Two 3.6V Li-Ion 500mAh, rechargeable	14-20 Days	Waist	10Hz/6mins	3.6 years	Triaxial Accelerometer		+/- 4 G	2 mG																		-	USB	No	StayHealthy Assist Software	No		Energy Expenditure	A	YPA	Price available on Request	[97]	6	6	1	6	6	6	6
Striiv Band	Striiv, Inc.	2014-10-01	2014	-	-	-	7 days	Wrist	-	-	Accelerometer	-	-	-	-	-	-	-	-	-	-	-	-	-	-	-	-	-	-	-	-	Water Resistant	-	Yes, BLE	Striiv App - MyFitnessPal, RunKeeper	No	-	Steps, Miles, Calories, Minutes of Activity	Y	YPA	$69.99	[98]	6	6	1	6	6	6	1
Striiv Fusion	Striiv, Inc.	2015-04-01	2015	-	-	Lithium Ion	5 days	Wrist	-	-	Triaxial Accelerometer	-	-	-	-	-	-	-	-	-	-	-	-	-	-	-	-	-	-	-	-	Sweat and Splash Proof	Micro USB	BLE	Striiv App - MyFitnessPal, RunKeeper	No	-	Steps, Calories Burned, sleep monitor	A	YPA	$59.99	[99]	6	6	1	1	6	6	1
Striiv Fusion Bio	Striiv, Inc.	2015-04-01	2015	-	-	Lithium Ion	5 days	Wrist	-	-	Triaxial Accelerometer and optical heart rate monitor	-	-	-	-	-	-	-	-	-	-	-	-	-	-	-	-	-	-	-	-	Sweat and Splash Proof	Micro USB	BLE	Striiv App - MyFitnessPal, RunKeeper	No	-	Steps, Calories Burned, sleep monitor	A	YPA	$79.99	[100]	6	6	1	1	6	6	1
Striiv Fusion Lite	Striiv, Inc.	2015-04-01	2015	-	-	Lithium Ion	5 days	Wrist	-	-	Triaxial Accelerometer	-	-	-	-	-	-	-	-	-	-	-	-	-	-	-	-	-	-	-	-	Sweat and Splash Proof	Micro USB	BLE	Striiv App - MyFitnessPal, RunKeeper	No	-	Steps, Calories Burned, sleep monitor	A	YPA	$99.99	[101]	6	6	1	6	6	6	1
Striiv Touch	Striiv, Inc.	2014-10-01	2014	-	-	-	5 days	Wrist	-	-	Accelerometer	-	-	-	-	-	-	-	-	-	-	-	-	-	-	-	-	-	-	-	-	Water Resistant	-	Yes, BLE	Striiv App - MyFitnessPal, RunKeeper	No	-	Steps, Miles, Calories, Minutes of Activity	Y	YPA	$99.99	[35,102]	6	6	1	6	6	6	1
Suunto Ambit3	Amer Sports Company	2014-10-01	2014	5.0 x 5.0 x 1.7cm	92g	Rechargeable Lithium-ion	2-3 days with GPS - 30 days in time mode	Wrist	Heart rate 10s, GPS 10s	-	Accelerometer, GPS	-	-	-	-	-	-	-	-	-	-	-	-	-	-	-	-	-	-	-	-	Waterproof up to 100m	USB	Yes, BLE	Suunto Movescount App	No	-	Steps, Heart rate, speed, pace and distance/	Y	YPI	450	[103]	6	6	1	6	6	6	1
Sync Burn	SYNC	2014-10-01	2014	-	-	-	1 year	Wrist	-	7 days	Accelerometer	-	-	-	-	-	-	-	-	-	-	-	-	-	-	-	-	-	-	-	-	Water-resistant	Wireless Sync	yes, BLE	MapMyFitness Mobile App	No	-	Calories Burned, Heart Rate, % of Max HR, distance tracking, steps,	Y	YPA	$37.95	[104]	6	6	1	6	6	6	1
Sync Elite	SYNC	2014-10-01	2014	-	-	-	1 year	Wrist	-	30 days	Accelerometer	-	-	-	-	-	-	-	-	-	-	-	-	-	-	-	-	-	-	-	-	-	Wireless sync	Retractable Jack	MapMyWalk	No	-	Step tracking, distance, calories burned, activity time and fat burning, pace tracking, speed, auto stride length	Y	YPA	$18.35	[105]	6	6	1	6	6	6	1
Sync Fit	SYNC	2014-10-01	2014	-	-	-	1 year	Wrist	-	7 days	Accelerometer	-	-	-	-	-	-	-	-	-	-	-	-	-	-	-	-	-	-	-	-	Water-resistant	-	-	-	No	-	Calories Burned, Heart Rate, % of Max HR, distance tracking, steps,	Y	YPA	69.99	[106]	6	6	1	6	6	6	6
TracmorD (Philips DirectLife)	Philips New Wellness Solutions	2013-05-01	2009	3.2 x 3.2 x 0.5cm	12.5g	Lithium Ion	3 weeks	Lower Back or in pocket	-	22Weeks	Triaxial	-	-	-	-	-	-	-	-	-	-	-	-	-	-	-	-	-	-	-	-	up to 3m depth	USB	No	The DirectLife Program	No	Activity Counts	Energy Expenditure, minutes spent walking, minutes spent running.	Y	YPI	$199.00	[20,21,22,107]	6	6	1	6	6	6	6
Vivago	Vivago Wellness	2013-05-01	2012	-	-	Lithium	-	Wrist	40Hz / 1min	-	Triaxial accelerometer	0.5-10Hz	±4g	-	-	-	-	-	-	-	-	-	-	-	-	-	-	-	-	-	-	-	USB	-	-	No	Acceleration	Energy Expenditure	Y	YPI	EUR439.00	[108]	6	6	1	6	6	6	6
Wellograph	Wellograph Co., Ltd	2014-01-01	2014	4.2 x 3.2 x 1.25cm	55g	240mAH	7 days	Wrist	-	4 months @ continuous use	Tri-LED heart rate sensor, 9-axis motion sensor	-	-	-	-	-	-	-	-	-	-	-	-	-	-	-	-	-	-	-	-	Water-proof up to 50meters	Micro USB	Yes, BLE	The Wellograph App	No	-	Activity, BPM, Exercise, Fitness, Steps	Y	YPI	$349	[30,109]	6	6	1	1	6	6	1
Withings Pulse	Withings, Fr	2013-05-01	2012	4.3 x 2.2 x 0.8cm	8g	Lithium-Ion Polymer	2 weeks	Waist, Wrist	-	-	Triaxial Accelerometer and Optical Heart Rate Sensor and SpO2 sensor	-	-	-	-	-	-	-	-	-	-	-	-	-	-	-	-	-	-	-	-	-	Micro-USB	Yes, BT	Withings Health Mate App	No	-	Steps taken, Floors Climbed, Distance travelled, Calories Burned, HR, Blood Oxygen level, Sleep quality and duration	Y	YPA	99.99	[35,37,110]	6	6	1	6	6	6	1
Self-Monitoring Key
YPA	Yes - Physical Activity
YPI	Yes - Physical Inactivity
YST	Yes - Sedentary Behaviour/Sitting
Attributes of Behaviour Change for the Technologies Key/Description
1	Yes but not research tested
2	Yes – Difficulties (proximity to computer)
3	Yes –Lack of evidence to suggest this
4	No – But present in future iterations
5	No – But possible (with API/SDK)
6	Not Described or Not Featured
[truncated: 21 more columns]
