# Supplementary material for: Devices for Self-Monitoring Sedentary Time or Physical Activity: A Scoping Review
Source: J Med Internet Res. 2016 May 4;18(5):e90. doi: 10.2196/jmir.5373 (PMC4871995; doi:10.2196/jmir.5373)
Supplement: Multimedia Appendix 4 [file jmir_v18i5e90_app4.xlsx]

## Sheet: Table 3 - Self-monitoring SB
Table 3 - Devices that Self-monitor Sedentary Behaviour and a Behaviour Change attribute tally
Name	Manufacturer	Date Found	Debut Year.	Size	Weight	Battery	Battery Life	Placement	Sampling rate / Epoch Length	Data Storage	Sensor	Bandwidth	Accel Range	Accel Resolution	Accel Noise	Gyro range	Gyro Res	Gyro Noise	Magneto Range	Magneto Resolution	Magneto Noise	Heat Flux range	Heat Flux Resolution	Heat Flux Noise	Galvanic Skin Range	Galvanic Skin Resolution	Galvanic Skin Noise	Skin Temperature Range	Skin Temperature Resolution	Skin Temperature Noise	Interunit Synchro	Water	Interface	Wireless	Software for Data Processing	SDK	Outcomes (Measured)	Outcome (Calculated)	Available	Self-Monitoring	Cost	Reference	Type of Feedback
																																											Device				Backend Platform
																																											Auditory	Vibratory	Omnipresent	Push Notification	Auditory	Vibratory	Omnipresent
Activ8	VitaMove, Veldhoven, Netherlands	2013-05-01	2012	3.4 x 3.0 x 1.0cm	20g	-	50days	Trouser Pocket or thigh using elastic strap	12.5Hz	1-5days	Triaxial accelerometer	-	-	-	-	-	-	-	-	-	-	-	-	-	-	-	-	-	-	-	-	-	USB	No	PC Application	No	-	Posture and movement recognition (lying, sitting, standing, walking, cycling, running) and energy expenditure	Y	YST	99	[111]	6	1	1	6	6	1	1
ActivPAL VT	PAL Technologies Ltd, Glasgow, UK	2013-05-01	2013	5 x 3.5 x 0.7cm	15g	Rechargeable Lithium	10days	Midline of the anterior aspect of the thigh	20Hz (1s to 1min)	16MB (10days)	Triaxial accelerometer	-	±2g	8bit	-	-	-	-	-	-	-	-	-	-	-	-	-	-	-	-	-	IP52	Micro USB	No	activPAL Software	No	-	Time spent in sitting/lying, upright and stepping activities, step counts, stepping cadence, activity score	Y	YST	380	[26,27,28,29,33,112]	6	1	6	6	6	6	6
Darma	Darma Inc.	2014-10-01	2014	40 x 40 x 3cm	-	Lithium Ion Battery	one Month	Seat	-	128mbit	Patented fibre optic sensors	-	-	-	-	-	-	-	-	-	-	-	-	-	-	-	-	-	-	-	-	-	-	Yes, BLE	Darma Mobile App	No	-	Posture, Time spent sitting Heart Beat, Respiration, Stress Level	Y	YST	$149.00	[113]	6	6	6	6	1	6	1
FootLogger	3L Labs	2014-10-01	2014	-	-	-	24 hours	Insole	-	50,000 footprints	Triaxial Accelerometer, pressure sensor, optional sensors available	-	-	-	-	-	-	-	-	-	-	-	-	-	-	-	-	-	-	-	-	-	USB	Yes, BLE	LASIS - Life Log Acquisition and Analysis Service using Insole Sensor	No	-	Activity tracking, balancing assessment, failing accident, time spent, walking running sitting standing.	N	YST	Price Available on Request	[114]	6	6	6	6	5	5	5
Gruve	Gruve Technologies, Inc., Anoka, MN.	2013-05-01	2010	-	-	-	-	Waist	-	-	NEAT Activities	-	-	-	-	-	-	-	-	-	-	-	-	-	-	-	-	-	-	-	-	No	Micro-USB	No	Interactive Gruve Website	No	-	Sedentary Time (calculated from lack of movement), light intensity and moderate intensity physical activity and Energy Conservation Point	Y	YST	$179.95	[115]	6	1	1	6	6	6	6
LUMOback	LUMO Body Tech, Inc., Palo Alto, Ca	2013-05-01	2012	4.15 x 10 x 0.8cm	25g	Lithium Polymer	5-7days	Lower Back	-	One month	Posture Sensors and Triaxial accelerometer	-	-	-	-	-	-	-	-	-	-	-	-	-	-	-	-	-	-	-	-	-	USB and BLE	Yes, BT	LUMOback App	Yes	-	Slouch vs. straight tracking, sit time vs. active tracking, stand up tracking, sleep position tracking	Y	YST	$69.99	[34,37,116]	6	3	6	6	6	6	1
Moticon OpenGo	Moticon	2014-10-01	2014	Shoe Insole	-	Rechargeable Coin Cell	-	Insole	100Hz	-	13 Pressure sensors, Triaxial Accelerometer, Temperature Sensor	-	2/4/8g	-	-	-	-	-	-	-	-	-	-	-	-	-	-	-	-	-	-	Sweat-Proof	USB	Yes, ANT	Beaker Software	Yes	-	Current Applications - Gait Analysis, motion analysis	Y	YST	Price Available on Request	[117]	6	6	6	6	5	5	5
OM Everyday	OM Signal	2014-10-01	2014	Under-Shirt	-	-	2-3 days	Shirt	-	-	-	-	-	-	-	-	-	-	-	-	-	-	-	-	-	-	-	-	-	-	-	Water-proof	-	Yes, BLE	OM Mobile App	No	-	Heart Rate, Breathing Rate, activity intensity, steps walked, calories burned and posture	Y	YST	$199.00	[118]	6	6	6	6	6	6	1
Sensoria Fitness	Heapsylon, Redmond, WA	2013-05-01	2013	Sock of shoe size and anklet	-	-	-	Sock and Ankle	-	18 days	Pressure Sensors (Sock) and Triaxial Accelerometer (Anklet)	-	-	-	-	-	-	-	-	-	-	-	-	-	-	-	-	-	-	-	-	-	USB and BLE	Yes, BT	Manufacturer App	Yes	-	Steps, speed, calories, altitude, distance, cadences, foot landing technique, and weight distribution of the foot	Y	YST	$199.00	[119]	1	6	6	6	6	6	6
Self-Monitoring Key
YPA	Yes - Physical Activity
YIG	Yes - Physical Inactivity
YST	Yes - Sedentary Behaviour/Sitting
Attributes of Behaviour Change for the Technologies Key/Description
1	Yes but not research tested
2	Yes – Difficulties (proximity to computer)
3	Yes –Lack of evidence to suggest this
4	No – But present in future iterations
5	No – But possible (with API/SDK)
6	Not Described or Not Featured
[truncated: 21 more columns]
